# Supplementary material for: Trends and factors associated with pneumonia mortality at Buea Regional Hospital in Cameroon from 2020 to 2023
Source: PLoS One. 2025 Dec 9;20(12):e0313234. doi: 10.1371/journal.pone.0313234 (PMC12688150; doi:10.1371/journal.pone.0313234)
Supplement: S1 File — (XLSX) [file pone.0313234.s001.xlsx]

## Sheet: COMBINED MFVP(1)
AGE	GENDER	STATUS	LENGTH OF HOPITAL TAY	COMORBIDITIE	TREATMENT THERAPY	TET REQUETED	TATE OF DICHARGE	TAKE HOME MEDICATION
53	F	HOSPITALISE	1day	NONE	Fleming 1g, NS 500CC	FBC, FSR, CRP, Serum electrolytes,HIV, COVID-19,urea, creat, U/A, ECG	Alive(improved)	amoxiclav tabs for 5days
61	F	HOSPITALISE	2021-06-10	16/10/21	HIV	Fleming 1g, Dexa 4mg, solcer 40mg,azithromycin500mg,Natecal D,VIT C,Zn,revitalose	Chest CT SCAN, CRP	Alive(improved)
87	F	HOSPITALISE	1day	none	Fleming 1g, azithromycin 500mg	CRP, COVID-19	Alive(improved)	Fleming 1g tabs(1-0-1), azithromycin
58	F	HOSPITALISE	23/5/21	28/5/21	sepsis, encephalitis	Fleming 1g, Dexa 4mg, solcer 40mg,azithromycin500mg,Natecal D,VIT C,Zn,revitalose	anemia	Alive(improved)
34	F	HOSPITALISE	11	NONE	RHEZ, Perfalgan1g	CXR,Abd U/, U/C, CRP	Dead	NONE
42	F	HOSPITALISE	9	anemia	Fleming 1g IV, azithromycine 500mg, N 500cc	none	Alive(improved)	NOT INDICATED
69	F	HOSPITALISE	2	DM	Gapral 40mg, N 500cc, tritazide	HIV, FBC	Alive(improved)	NONE
37	F	HOSPITALISE	6	Anemia	Loratadine, olcer 40mgIV	none	Dead	Dexa, Fleming inj 1g
55	F	HOSPITALISE	7days	HIV	Fleming 1g, Maximag tabs, bactrim960mg, azithromuvin tabs	CXR, AFB, Urinalysis	Alive(improved)	Bactrim 960mg, Maximag(1-1-1)
48	F	HOSPITALISE	25days	Lyell's ED	Fleming 1g, Azithromycin 500mg, NS 500cc	FBC,CRP	Alive(improved)	Fleming 1g sachets
27	F	HOSPITALISE	3days	sepsis, encephalitis	Fleming 1g, azithromycin 500mg	CRP, ESR, serum electrolytes	Dead	none
52	F	HOSPITALISE	2023-03-07	HTN, DM	Fleming 1g, Azithromycin 500mg, NS 500cc	Chest CT SCAN	Alive(improved)	Fleming 1g(1-1-1), solcer 20mg tabs, Nativa immune(1-1-1)
64	F	HOSPITALISE	19days	Pulmonary embolism	Fleming 1g, pcm 1g IV	CXR, FBC, COVID-19, Urea/creat	Alive(improved)	none
77	F	HOSPITALISE	3days	NONE	Fleming 1g inj, azithromycine 500mg tabs, lovenox	CRP, Urea/Creat, FBC, COVID-19, CXR	Transferred to the COVID unit	Fleming tablets
65	F	HOSPITALISE	1day	NONE	Fleming 1g inj, Dexa 4mg inj, lovenox	CXR, FBC, COVID-19, Urea/Creat	Dead	NONE
60	F	HOSPITALISE	4	NONE	Fleming 1g, dexa 4mg, N 500cc, perfalgan 1g, aminopylline, albutamol pray, olumedrol 40mg	CXR, FBC, Urea/creat, U/A	Dead	none
70	F	HOSPITALISE	3	NONE	G5% 500cc, Fleming 1g tab	CXR, FBC, Urea/creat	Alive(improved),dicharged on requet	none
78	F	HOSPITALISE	7	HTN	Fleming 1g , N 500cc	CXR	Alive(improved),dicharged on requet	none
60	F	HOSPITALISE	18	CKD	Fleming 1g , azithromycin 500mg, N 500cc	CXR	Alive(improved)	Dexa, Fleming inj 1g
42	F	HOSPITALISE	36	Chronic liver dieae	Fleming 1g , azithromycin 500mg	CXR, FBC, Urea/creat, AAT/ALAT	Alive(improved)	Fixim 400mg tab(1-0-1)
48	F	HOSPITALISE	10	LE	Fleming 1g , azithromycin 500mg,olcer 40mg	CXR, FBC, Urea/creat, AAT/ALAT	Dead	none
64	F	HOSPITALISE	8	NONE	Fleming 1g	CXR	Alive(improved)	Fleming 1g tab(1-1-1)
46	F	HOSPITALISE	12	NONE	RHEZ	CXR	Alive(improved)	RHEZ, Fleming 1g tab(1-1-1)
40	F	HOSPITALISE	27	HTN,HF,DVT	RHEZ, Dexa, trabar	FBC, CRP, CXR	Dead	NONE
27	F	HOSPITALISE	7days	NONE	dexa 4mg, Fleming inj, azithromycin	CXR,FBC	Alive(improved)	Fixim tab
49	F	HOSPITALISE	7days	CKD	Fleming 1g IV	FBC, MP, U/A, U/C	Alive(improved),dicharged on requet	Bactrim tab, HAART
21	F	HOSPITALISE	21days	CKD5, CGN, HTN, fistula	Fleming 1g, Solcer 40mg, azithromycin 500mg	FBC,CRP,CXR, U/S, U/A	Alive(improved)	none
70	F	HOSPITALISE	3days	HTN, DM, Sepsis	Fleming 1g, Solcer 40mg, azithromycin 500mg, NS500cc	FBC, CRP, MP, U/A, Urea/Creat	Dead	none
31	F	HOSPITALISE	9days	Epilepsy, cholecystitis	Dexa 4mg, aminophyline inj, Fleming inj, azithromycin, trabar inj, solcer 40mg	CXR	Alive(improved)	none
60	F	HOSPITALISE	2days	Malaria	Fleming 1g, Solcer 40mg, azithromycin 500mg	CXR, FBC,CRP,U/A	Alive(improved)	Fleming 1g tabs 8hrly for 12days
79	F	HOSPITALISE	49days	HTN	Fleming 1g, Solcer 40mg, roxymycine 300mg, cotrim 480mg	Urea/creat, FBC, CXR, CRP	Alive(improved)	none
90	F	HOSPITALISE	8days	pancreatic tumor	cetafor inj 1g, dafrazole 40mg, macromax 500mg, NS 500cc	CXR	Dead	none
74	F	HOSPITALISE	10days	DM	Fleming 1g, NS 500, azithromycin 500mg	CXR, COVID-19	Alive(improved)	Fleming 1g tabs 8hrly for 10days,
41	F	HOSPITALISE	3days	PTB	Fleming 1g, NS 500, azithromycin 500mg,NS 500cc	CRP, FBC	Alive(improved)	Fleming 1g tabs 8hrly for 10days,
72	F	HOSPITALISE	8days	COPD	Fleming 1g, NS 500, azithromycin 500mg,NS 500cc, solumedrol 120mg, lasilix 20mg	FBC, U/A, MP	Alive(improved)	Fleming 1g tabs 8hrly for 10days,Seretide 500mg (1-0-1)
31	F	HOSPITALISE	5days	Rheumatoid arthritis	Fleming 1g, celebid 200mg tabs	Rheumatoid factor, Urinalysis, serum creatinine, urinalysis, uric acid	Alive(improved)	none
65	F	HOSPITALISE	11days	HTN	Cetafor 1g, NS 500CC, Solcer 40mg	CXR, ECG,	Alive(improved)	none
36	F	HOSPITALISE	3days	none	Fleming 1g, perfalgan1g, NS 500cc	CXR, COVID-19	Alive(improved)	Fleming tabs
42	F	HOSPITALISE	2days	none	Fleming 1g, perfalgan1g, NS 500cc	CXR	Alive(improved)	Fleming tabs
50	F	HOSPITALISE	5days	DM2	Fleming 1g , azithromycin 500mg	chest CT SCAN, COVID-19, AFB	Alive(improved), discharged on request	none
70	F	HOSPITALISE	1day	none	Fleming 1g, dexa 4mg, NS 500cc, lovenox 40mg	none	Dead	none
50	F	HOSPITALISE	10days	CKD	Fleming 1g, azithromycin 500mg	FBC,U/A, Serum electrolytes	Alive(improved)	Diclofenac tabs, ipeprazole tabs
61	F	HOSPITALISE	1day	HTN	Fleming 1g, Azithromycine 5oomg tabs, Perfalgan 1g	CXR, FBC, COVID-19	Alive(improved),discharged on request	NONE
38	F	HOSPITALISE	3days	tonslitis	Fleming 1g, perfalgan1g, NS 500cc	FBC, CRP,MP	Alive(improved)	Fleming tablets
81	F	HOSPITALISE	7days	CVA	meronia 1g	FBC, U/A,Urea/Creat	Dead	NONE
72	F	HOSPITALISE	6days	TB, HIV	Fleming 1g, perfalgan1g, NS 500cc	FBC, CRP	Alive(improved)	Fleming 1gtabs, bactrim 960mg
66	F	HOSPITALISE	7days	NONE	Fleming 1g, Azithromycin tabs, perfalgan 1g, NS 500CC	FBC, CXR, CRP, Sputum analysis,HIV, COVID-19	Alive(improved)	amoxiclav tabs for 5days
24	F	HOSPITALISE	3days	Pulm TB	Fleming 1g, Azithromycin tabs, perfalgan 1g	CXR	Alive(improved)	amoxiclav tabs for 5days
35	F	HOSPITALISE	9days	NONE	Ceftriaxone1g,Azithromycin tabs	CXR	Alive(improved)	amoxiclav tabs for 5days
49	F	HOSPITALISE	6days	Glaucoma, kaposi sarcoma	Fleming 1g, Azithromycin tabs, NS 500CC, solcer 40mg	CXR, CRP,FBC, H.Pylori	Alive(improved)	amoxiclav tabs for 5days
70	F	HOSPITALISE	7days	HTN	Fleming 1g, Aminophyline	CXR, ECG, FBC, CRP	Alive(improved)	amoxiclav tabs for 5days
34	F	HOSPITALISE	3days	CKD5	Fleming 1g, Azithromycin tabs	FBC, CRP, AFB	Alive(improved)	amoxiclav tabs for 5days
37	F	HOSPITALISE	16days	Kaposi Sacoma, sepsis	Fleming 1g, Azithromycin tabs, Perfalgan 1g, Bactrim 480mg	FBC, CXR, CRP, Sputum AFB,HIV, Urea, Creat, ASAT/ALAT, HbSAg, HCV	Alive(improved)	amoxiclav tabs for 5days
49	F	HOSPITALISE	1day	AKI	Fleming 1g, Dexa inj, NS500cc	FBC	Alive(improved)	amoxiclav tabs for 5days
66	F	HOSPITALISE	9days	HTN	Fleming 1g, Azithromycin tab	COPD	Alive(improved)	amoxiclav tabs for 5days
35	F	HOSPITALISE	0	HTN	Fleming 1g, NS 500CC, perfalgan 1g	FBC, CXR, CRP, Sputum AFB,HIV, Urea, Creat	Alive(improved)	amoxiclav tabs for 5days
70	F	HOSPITALISE	6days	HF	Fleming 1g, azithromycin 500mg	CXR	Alive(improved)	amoxiclav tabs for 7days
62	F	HOSPITALISE	10days	HTN,DM	Fleming 1g, azithromycin 500mg	CXR,FBS, COVID-19	Alive(improved)	amoxiclav tabs for 5days
66	F	HOSPITALISE	3days	NONE	Fleming 1g, zocin 500mg, NS 500cc	FBC,CXR, COVID-19	discharge upon request(alive)	none
69	F	HOSPITALISE	5days	NONE	Fleming1g,NS500cc, perfalgan1g	Urea/Creat, ASAT/ALAT,UA	Alive(improved),transferred to LRH	NONE
26	F	HOSPITALISE	4days	NONE	Fleming1g,roxyl 300mg tabs,drenoxol amps(1-0-1)	MP.CRP,FBC	Alive(improved)	Amoxiclav 1g, azithromycin500mg
80	F	HOSPITALISE	9days	copd,HTN,DM2	Solumedrol 120mg IV, salbutamol spray,Fleming 1g, symbicort 200mg	CXR, FBC	Alive(improved)	Fleming 1g tabs
71	F	HOSPITALISE	3days	HTN/ CKD	Fleming 1g,Azithromycin 500mg, lasilix 20mg IV	CXR, Urea, creatinine, FBC	Alive(improved)	Fleming 1g tabs
45	F	HOSPITALISE	33days	CHF	Ceftriaxone 1g, Aminophyline, lasilix, lovenox	CXR	Alive(improved)	Fleming 1g tabs
33	F	HOSPITALISE	2days	NONE	Fleming 1g 8hrly, Perfalgan 1g, NS 500cc/24hrly, oxygen therapy	FBC,CXR, HIV	Alive(improved)	Fleming 1g tabs
69	F	HOSPITALISE	13days	AKI, CHF, PUD	Fleming 1g, solcer 40mg, Azithromycin 500mg	Urea, Creatinine, Urea/creat, CRP,FBC, Chest scan	Alive(improved)	Fleming 1g tabs
24	F	HOSPITALISE	3days	NONE	Fleming 1g, Azithromycin tabs, perfalgan 1g	CXR, MS, CRP	Alive(improved)	Fleming 1g tabs
70	F	HOSPITALISE	0	NONE	Fleming ,NS 500CC, perfalgan 1g	NONE	Alive(improved)	Fleming 1g tabs
30	F	HOSPITALISE	3days	HIV	Fleming 1g, NS 500	CXR, FBC,CRP,MP	Alive(improved)	Fleming 1g tabs
36	F	HOSPITALISE	4days	NONE	Fleming 1g, Azithromycin 500mg, Ns 500cc	CXR	Alive(improved)	Fleming 1g tabs
75	F	HOSPITALISE	25days	HIV, CVA	Lasilix 40mg, Fixim 200mg, oxygen therapy	Chest CT Scan, cardiac ultrasound	Alive(improved)	Fleming 1g tabs
45	F	HOSPITALISE	12days	HTN, pulmonary edema, renal failure, CHF	Cetafor 1g Iv, lasilix 20mg IV, Fleming 1g	FBC, CXR, Urea/Creatinine, serum electrolytes	Alive(improved)	Fleming 1g tabs
32	F	HOSPITALISE	7days	Malaria	Fleming 1g , Azithromycin 500mg	HIV, FBC, CRP	Alive(improved)	Fleming 1g tabs
57	F	HOSPITALISE	4days	NONE	Fleming 1g 8hrly, Azithromycin 500mg P.O(1-0-0) for 3days, NS 500CC 12hrly, Perfalgan 1g if fever, solcer 40mg daily	CXR,CRP,FBC,HIV,TB LAMP	Alive(improved)	Fleming 1g tabs
50	F	HOSPITALISE	5days	Malaria	Cetafor 1g Iv, perfalgan inj 1g, Fleming 1g, artesunate 146mg, NS 500cc	MP, U/A, FBC	Alive(improved)	Fleming 1g tabs
56	F	HOSPITALISE	2days	HTN	Azithromycin 500mg tabs, Perfalgan inj1g, NS 500 daily, Fleming 1g IV	CXR, MP, FBC, CRP	Alive(improved)	Fleming 1g tabs
56	F	HOSPITALISE	4days	Diabetes,sepsis	NS 500cc/6hrly, fleming 1g 8hrly, perfalgan 1g/8hrly	MP,U/A,FBC,Serum electrolytes, MS, Urea/Creat, CXR	Alive(improved), discharged on request	NONE
80	F	HOSPITALISE	1days	Diabetes	Fleming 1g, pcm1g, Azithromycin 500mg	CXR, Urea/Creat, serum electrolytes,FBC,U/A, AFB, MP	Dead	NONE
55	F	HOSPITALISE	14days	HTN, DM, CKD	Fleming 1g, omeprazole 40mg, NS 500cc	FBC, Urea, creatinine	Alive(improved)	Fleming 1g tabs
83	F	HOSPITALISE	7days	HTN	Fleming 1g, Neusome 40mg , Acupan 20mg	CRP, Ur/Cr, U/A, K+	Alive(improved)	Fleming 1g tabs
60	F	HOSPITALISE	6days	COPD	Fleming 1g, Azithromycin 500mg,solumedrol 120mg, solcer 40mg	Cardiac USS, CXR	Alive(improved)	Fleming 1g tabs
82	F	HOSPITALISE	4days	Malaria	NS 500cc + vit BCO, pcm1g, Fleming 1g, Macromax 500mg	CXR, U/A	Alive(improved)	Fleming 1g tabs
52	F	HOSPITALISE	8days	NONE	Fleming 1g, Acupan inj, Pcm 1g	CXR	Alive(improved)	Fleming 1g tabs
40	F	HOSPITALISE	5days	HIV	Fleming 1g, Azithromycin 500mg, NS 500cc, mucomyst 200mg	FBC, CRP,SPUTUM AFB, CXR, stool analysis, U/A, CSF analysis	Alive(improved)	Fleming 1g tabs
65	F	HOSPITALISE	3days	NONE	Fleming 1g, Perfalgan 1g, neusome 40mg	CRP, HIV, AFB	Alive(improved)	Fleming 1g tabs
48	F	HOSPITALISE	2days	NONE	Fleming 1g, Perfalgan 1g, NS 500	CXR, AFB	Alive(improved)	Fleming 1g tabs
56	F	HOSPITALISE	7days	NONE	Fleming 1g, Azithromycin tabs, perfalgan 1g	FBC, CXR, CRP, Sputum AFB	Alive(improved)	Fleming 1g tabs
38	F	HOSPITALISE	1day	HTN, Malaria	Fleming 1g, Azithromycin 500MG, solcer 40mg IV	ECG, U/A, MP	Alive(improved)	Fleming 1g tabs
60	F	HOSPITALISE	6days	NONE	Fleming 1g, NS 500CC, Zocin 500mg, Fercefol	CXR, FBC, Serum electrolytes, Urea, creat	Alive(improved)	Fleming 1g tabs
61	F	HOSPITALISE	3	everehyper glycemia	Fleming 1g , olcer 40mg IV	CXR, putum analyi	Alive(improved)	Amoxiclav tab, azithromycine
41	F	HOSPITALISE	10days	CKD	Ceftriaxone 1g, oflomac 200mg, lasilix 20mg	FBZ, Lipid profile,U/A	Alive(improved)	Oflomac 200mg tabs,Ramizide 10mg( half tabs), modiuretic (1-0-0) for 2weeks
45	F	HOSPITALISE	8days	NONE	Fleming 1g, NS 500, azithromycin 500mg,NS 500cc, RHEZ	Pleural fluid analysis	Alive(improved)	RHEZ,Becilan 250mg
52	F	HOSPITALISE	3	NONE	RHEZ, Fleming1g, azithromycin 500mg	CXR, FBC, Urea/creat	Tranferred to COVID-19 unit	none
47	F	HOSPITALISE	5	Encephaliti	Cetafor 1g, RHEZ, olcer 40mg IV	CXR	Tranferred to COVID-19 unit	none
41	F	HOSPITALISE	17	AKI	RHEZ, Fleming1g, azithromycin 500mg, N 500cc	FBC, CRP, CXR	Referred to Douala	Fleming 1g tab, azithromycin tab
70	F	HOSPITALISE	9	NONE	olumedrol 40mg IV, Fleming 1g,olcer 40mg IV	Cardiac U/, FBC,U/C,HbA1C	Alive(improved)	Lailix tab, Fleming tab
33	F	HOSPITALISE	16	NONE	Fleming 1g,olcer 40mg IV,lovenox 40mg	CXR,M,MP,AFB	Alive(improved)	Fleming tab
49	F	HOSPITALISE	5	Diabete	lovenox 40mg, Fleming 1g, perfalgan 1g	FBC,CRP,HIV	Alive(improved),dicharged on requet	Drenoxol yrup
62	F	HOSPITALISE	4	HF	Fleming1g, lailix	FBC,CRP,HIV,U/CMP	referred to ee urologit	HAART, Fixim, HAART
38	F	HOSPITALISE	5days	HIV	Fleming 1g, aminophylline, NS500cc, azithromycine	FBC, CRP, CXR, COVID-19	Alive(improved), signed against medical advise	none
80	F	HOSPITALISE	13days	COPD, HTN	Fleming 1g, Lasilix 20mg, azithromycin 500mg,solumedrol 120mg	FBC, CRP, Urea/Creat	Alive(improved)	Seretide 500mg, Fleming 1g
76	F	HOSPITALISE	12days	HTN,DM,GA	Meronia 1g, trabar 100mg,dafrazole 40mg	FBC,CRP, CXR, U/A,MP, AFB	Alive(improved)	Fleming tablets, omeprazole 20mg
78	F	HOSPITALISE	4days	HF,HTN	Lasilix 20mg IV, Fleming 1g tabs	CXR	Alive(improved)	Fleming 1g sachets, lasilix 40mg tabs
49	F	HOSPITALISE	2021-05-09	2021-10-09	NONE	Natecal D,VIT C,Zn, Fleming 1g,Azithromycin tabs, NS 500CC,solcer 40mg,hydrocortisone 100mg	CRP,MP,FBC,ESR,COVID-19	Alive(improved)
54	F	HOSPITALISE	15/9/21	22/9/21	HTN	Ceftriaxone 1g, Dexa 4mg, solcer 40mg,azithromycin500mg,Natecal D,VIT C,Zn	Urea/creat,FBS	Alive(improved)
60	F	HOSPITALISE	2021-01-09	2021-07-09	DM,HTN	Ceftriaxone 1g, Dexa 4mg, solcer 40mg,azithromycin500mg,Natecal D,VIT C,Zn,revitalose, lovenox 40mg	ECG,CXR,Cardiac echo,AFB,FBC	Alive(improved)
57	F	HOSPITALISE	2021-02-09	2021-11-09	HF	Ceftriaxone 1g, Dexa 4mg, solcer 40mg,azithromycin500mg,Natecal D,VIT C,Zn,revitalose	ECG,CXR,Cardiac echo,AFB,FBC	DEAD
45	F	HOSPITALISE	28/9/21	2021-08-10	NONE	Fleming 1g, Dexa 4mg, solcer 40mg,azithromycin500mg,Natecal D,VIT C,Zn,revitalose	FBC,Urea/creat,CRP,FBS	Alive(improved)
62	F	HOSPITALISE	2021-11-09	14/9/21	NONE	Ceftriaxone 1g, Dexa 4mg, solcer 40mg,azithromycin500mg,Natecal D,VIT C,Zn,revitalose	FBC,H.pylori,CXR	Alive(improved)
77	F	HOSPITALISE	23/9/21	30/9/21	NONE	Fleming 1g, Dexa 4mg, solcer 40mg,azithromycin500mg,Natecal D,VIT C,Zn,revitalose	CRP,U/A,H.pylori,FBC,COVID-19	Alive(improved)
75	F	HOSPITALISE	2021-11-09	16/9/21	NONE	Fleming 1g, Dexa 4mg, solcer 40mg,azithromycin500mg,Natecal D,VIT C,Zn,revitalose	ECG,CXR,Cardiac echo,AFB,FBC	DEAD
69	F	HOSPITALISE	2021-11-10	25/10/21	AKI	Fleming 1g, Dexa 4mg, solcer 40mg,azithromycin500mg,Natecal D,VIT C,Zn,revitalose, Solumedrol 120mg	Cerebral CT Scan, Chest Angioscan,COVID-19	DEAD
68	F	HOSPITALISE	21/10/21	23/10/21	NONE	Fleming 1g, Dexa 4mg, solcer 40mg,azithromycin500mg,Natecal D,VIT C,Zn,revitalose	Chest CT SCAN, COVID-19	DEAD
48	F	HOSPITALISE	2021-12-09	18/9/21	NONE	Fleming 1g, Dexa 4mg, solcer 40mg,azithromycin500mg,Natecal D,VIT C,Zn,revitalose	NONE	DEAD
56	F	HOSPITALISE	17/9/21	25/9/21	NONE	Natecal D,VIT C,Zn, Ceftriaxone1g,Azithromycin tabs, NS 500CC	CXR, FBC,CRP,COVID-19	DEAD
74	F	HOSPITALISE	2021-04-09	2021-07-09	`HIV	Fleming 1g, Dexa 4mg,azithromycin500mg,Natecal D,VIT C,Zn,revitalose	CRP, Urea/Creat, FBC, COVID-19, CXR	Alive(improved)
65	F	HOSPITALISE	2021-11-09	16/9/21	CKD	Fleming 1g, Dexa 4mg, solcer 40mg,azithromycin500mg,Natecal D,VIT C,Zn,revitalose	CXR, FBC, COVID-19, Urea/Creat	Alive(improved)
53	F	HOSPITALISE	30/9/21	19/10/2021	NONE	Fleming 1g, Dexa 4mg,azithromycin500mg,Natecal D,VIT C,Zn,revitalose	CRP, FBC	Alive(improved)
53	F	HOSPITALISE	28/9/21	30/9/21	HIV	Fleming 1g, Dexa 4mg, solcer 40mg,azithromycin500mg,Natecal D,VIT C,Zn,revitalose	CXR, FBC, COVID-19	Alive(improved)
82	F	HOSPITALISE	25/12/21	2021-04-12	NONE	Fleming 1g, Dexa 4mg, solcer 40mg,azithromycin500mg,Natecal D,VIT C,Zn	CXR, FBC, Urea/Creat	Alive(improved)
33	F	HOSPITALISE	2021-12-01	20/1/21	NONE	Fleming 1g, Dexa 4mg, solcer 40mg,azithromycin500mg,Natecal D,VIT C,Zn,revitalose	CXR,FBC,CRP,SPUTUM AFB	Alive(improved)
22	F	HOSPITALISE	2021-05-01	19/01/21	NONE	Fleming 1g, Dexa 4mg, solcer 40mg,azithromycin500mg,Natecal D,VIT C,Zn	FBC,CRP,HIV,AFB	Alive(improved)
55	F	HOSPITALISE	18/3/2021	27/1/21	HF,HTN	Fleming 1g, Dexa 4mg, solcer 40mg,azithromycin500mg,Natecal D,VIT C,Zn,revitalose	CXR,FBC,CRP	Alive(improved)
65	F	HOSPITALISE	17/1/2021	23/1/21	HIV	Fleming 1g, Dexa 4mg, solcer 40mg,azithromycin500mg,Natecal D,VIT C,Zn,revitalose	Urea/Creat	Alive(improved)
54	F	HOSPITALISE	2021-02-03	20/3/2021	pancreatic tumor	Fleming 1g, Dexa 4mg, solcer 40mg,azithromycin500mg,Natecal D,VIT C,Zn,revitalose	CXR,FBC	Alive(improved)
56	F	HOSPITALISE	28/3/21	30/4/21	DM	Fleming 1g, Dexa 4mg, solcer 40mg,azithromycin500mg,Natecal D,VIT C,Zn,revitalose	CXR,FBC	Alive(improved)
67	F	HOSPITALISE	20/9/21	30/9/21	HF	Fleming 1g, Dexa 4mg, solcer 40mg,azithromycin500mg,Natecal D,VIT C,Zn,revitalose	HF	Alive(improved)
56	F	HOSPITALISE	2021-10-09	20/9/21	NONE	Fleming 1g, Dexa 4mg, solcer 40mg,azithromycin500mg,Natecal D,VIT C,Zn,revitalose	Diabetes	Alive(improved)
47	F	HOSPITALISE	13/9/21	23/9/21	NONE	Fleming 1g, Dexa 4mg, solcer 40mg,azithromycin500mg,Natecal D,VIT C,Zn,revitalose	NONE	Alive(improved)
81	F	HOSPITALISE	2021-08-08	22/8/21	Systemic lupus disease, AKI	Fleming 1g, Dexa 4mg, solcer 40mg,azithromycin500mg,Natecal D,VIT C,Zn,revitalose	Gastric arthritis	Alive(improved)
75	F	HOSPITALISE	18/5/21	30/5/21	CXR, CRP, FBC	Fleming 1g, Dexa 4mg, solcer 40mg,azithromycin500mg,Natecal D,VIT C,Zn,revitalose	NONE	Alive(improved)
69	F	HOSPITALISE	2021-05-05	21/5/21	HIV	Fleming 1g, Dexa 4mg, solcer 40mg,azithromycin500mg,Natecal D,VIT C,Zn,revitalose	anemia	Alive(improved)
54	F	HOSPITALISE	2021-09-04	22/4/21	CHF,COPD, HTN	Fleming 1g, Dexa 4mg, solcer 40mg,azithromycin500mg,Natecal D,VIT C,Zn,revitalose	anemia	Alive(improved)
81	F	HOSPITALISE	20/4/21	27/4/21	CHF	Fleming 1g, Dexa 4mg, solcer 40mg,azithromycin500mg,Natecal D,VIT C,Zn,revitalose	malaria	Alive(improved)
59	F	HOSPITALISE	20/5/21	29/5/2021	none	Fleming 1g, Dexa 4mg, solcer 40mg,azithromycin500mg,Natecal D,VIT C,Zn,revitalose	FBC,CXR, Urea/Creat	Alive(improved)
88	F	HOSPITALISE	16/10/21	21/10/21	HTN	Fleming 1g, Dexa 4mg, solcer 40mg,azithromycin500mg,Natecal D,VIT C,Zn,revitalose	chest CT SCAN, COVID-19, Urea/Creat	Alive(improved)
52	F	HOSPITALISE	15/10/21	28/10/21	CKD5	Fleming 1g, Dexa 4mg, solcer 40mg,azithromycin500mg,Natecal D,VIT C,Zn,revitalose	Chest CT SCAN	Alive(improved)
60	F	HOSPITALISE	2021-05-10	29/10/21	NONE	Fleming 1g, Dexa 4mg, solcer 40mg,azithromycin500mg,Natecal D,VIT C,Zn,revitalose	Urea/Creat, Chest CT SCAN	Alive(improved)
53	F	HOSPITALISE	16/10/21	27/10/21	NONE	Fleming 1g, Dexa 4mg, solcer 40mg,azithromycin500mg,Natecal D,VIT C,Zn,revitalose	CXR, FBC, CRP	Alive(improved)
29	F	HOSPITALISE	17/10/21	26/10/21	cellulitis	Fleming 1g, Dexa 4mg, solcer 40mg,azithromycin500mg,Natecal D,VIT C,Zn,revitalose	Chest CT SCAN	Alive(improved)
64	F	HOSPITALISE	15/4/21	20/4/21	pulmonary embolism	Fleming 1g, Dexa 4mg, solcer 40mg,azithromycin500mg,Natecal D,VIT C,Zn,revitalose	Angio Ctscan of the chest	Alive(improved)
68	F	HOSPITALISE	16/4/21	29/4/21	NONE	Fleming 1g, Dexa 4mg, solcer 40mg,azithromycin500mg,Natecal D,VIT C,Zn,revitalose	FBC,CXR,MP, Sputum AFB	Alive(improved)
85	F	HOSPITALISE	15/4/21	21/4/21	NONE	Fleming 1g, Dexa 4mg, solcer 40mg,azithromycin500mg,Natecal D,VIT C,Zn,revitalose	COVID-19	Alive(improved)
76	F	HOSPITALISE	2021-02-01	2021-09-01	Malaria	Fleming 1g, Dexa 4mg, solcer 40mg,azithromycin500mg,Natecal D,VIT C,Zn,revitalose	NONE	Alive(improved)
48	F	HOSPITALISE	2021-03-01	14/1/2021	NONE	Fleming 1g, Dexa 4mg, solcer 40mg,azithromycin500mg,Natecal D,VIT C,Zn,revitalose	CKD	DEAD
81	F	HOSPITALISE	15/1/21	30/1/21	NONE	Fleming 1g, Dexa 4mg, solcer 40mg,azithromycin500mg,Natecal D,VIT C,Zn,revitalose	FBC, CRP	Alive(improved)
64	F	HOSPITALISE	26/7/21	2021-11-08	NONE	Fleming 1g, Dexa 4mg, solcer 40mg,azithromycin500mg,Natecal D,VIT C,Zn,revitalose	CXR, FBC, ASAT/ALAT	Alive(improved)
65	F	HOSPITALISE	28/7/21	15/7/21	CKD5	Fleming 1g, Dexa 4mg, solcer 40mg,azithromycin500mg,Natecal D,VIT C,Zn,revitalose	FBC,CXR,CRP,HIV	Alive(improved)
66	F	HOSPITALISE	28/7/21	2021-06-08	HIV	Fleming 1g, Dexa 4mg, solcer 40mg,azithromycin500mg,Natecal D,VIT C,Zn,revitalose	HIV,CRP,MP	Alive(improved)
22	F	HOSPITALISE	28/7/21	2021-05-08	NONE	Fleming 1g, Dexa 4mg, solcer 40mg,azithromycin500mg,Natecal D,VIT C,Zn,revitalose	CRP,FBCCXR,CHEST CT SCAN	Alive(improved)
63	F	HOSPITALISE	2022-04-06	17/6/22	HTN, DM	Fleming 1g, azithromycine500mg,Ventolin spray	FBC,CRP, Urea/creat.CXR,HIV	Alive(improved)
30	F	HOSPITALISE	30/1/23	2023-10-02	NONE	Fleming 1g, Omeprazole 40mg, Lovenox 40mg, pcm1g, trabar 1 amp	FBC,CXR	Alive(improved)
88	F	HOSPITALISE	27/3/23	2023-04-04	HTN	Fleming 1g	HTN, DM	Alive(improved)
39	F	HOSPITALISE	25/12/23	28/12/23	NONE	Fleming 1g,Cetafor 1g, solcer 40mg	CXR	Alive(improved)
37	F	HOSPITALISE	17/10/23	2023-07-11	HIV	RHEZ	CXR	Alive(improved)
65	F	HOSPITALISE	20/7/23	2023-01-08	NONE	Fleming 1g	Chest Ct scan	Alive(improved)
86	F	HOSPITALISE	16days	CHF,COPD, HTN	Fleming 1g, Lasilix 20mg, azithromycin 500mg,Seletide 500mg	COVID-19	Alive(improved)	Seretid500mg inhaler, amoxiclav tabs(1-0-1) for 10days
38	F	HOSPITALISE	12days	NONE	Fleming 1g, Lasilix 20mg, azithromycin 500mg	CRP, ESR, AFB	Alive(improved)	RHEZ,Fleming 1g
47	F	HOSPITALISE	10days	none	Fleming 1g , azithromycin 500mg, pcm1g	CXR, FBC, COVID-19, Urea/creat, U/A	Alive(improved)	Fleming 1g tabs,RHEZ
35	F	HOSPITALISE	19days	HIV	Fleming 1g , azithromycin 500mg	CRP, FBC,CXR	Alive(improved)	Bactrim 960mg
70	F	HOSPITALISE	3days	none	Fleming 1g, lovenox 40mg	chest CT SCAN	Alive(improved), discharged on request	none
57	F	HOSPITALISE	8	Malaria, DM	Fleming 1g , azithromycin 500mg	chet CT CAN, COVID-19, CXR	Alive(improved)	RHEZ, vit BCO
45	F	HOSPITALISE	1	HTN	Fleming 1g , azithromycin 500mg	Abdo U/, U/A,FBC	Alive(improved)	HAART, RHEZ, vit BCO
45	F	HOSPITALISE	1	pychoi	Fleming1g, azithromycin 500mg, N 500cc, olcer 40mg	CXR	on requet	Fixim 400mg tab(1-0-1)
54	F	HOSPITALISE	3	anemia	Fleming1g, azithromycin 500mg, olcer 40mg	CXR, FBC, Urea/creat	NOT INDICATED	NOT INDICATED
34	F	HOSPITALISE	7	Gatric arthriti	Perfalgan 1g, trabar inj 100mg,olcer40mg	CXR, FBC, Urea/creat	Alive(improved)	Fleming 1g (1-0-1) for 7
48	F	HOSPITALISE	11	LE	Azithromycin 500mg, fleming 1g	FBC,AFB, CRP, MP, AFB	Alive(improved)	Bactrim tab, HAART, RHEZ, Fleming tab
26	F	HOSPITALISE	19	NONE	RHE	Urea/Creat	Dead	NONE
50	F	HOSPITALISE	4	bronchectai	Fleming inj, azithromycin, drenoxol	CXR	Alive(improved), on requet	NONE
72	F	HOSPITALISE	7	anemia	Fleming inj, ciplacef inj	CXR	Alive(improved)	oflocet200mg tab, Fleming 1g tab
64	F	HOSPITALISE	8	anemia	Fleming 1g,perfalgan 1g,	CXR,FBC,MO,CAP	Dead	NONE
51	F	HOSPITALISE	5	malaria, meningiti	Fleming 1g, Pcm 1g	CXR	Alive(improved)	Fleming 1g tab
58	F	HOSPITALISE	7days	none	Clxacillin inj, maximag inj, NS 500cc	CXR, urea/creat	Alive(improved)	none
66	F	HOSPITALISE	15days	none	RHEZ tabs, vit Bcomplex	sputum AFB	Alive(improved)	Fleming tabs, Azithromycin
72	F	HOSPITALISE	15/9/21	2021-05-10	CKD	Fleming 1g, Dexa 4mg, solcer 40mg,azithromycin500mg,Natecal D,VIT C,Zn,revitalose	psychosis	Alive(improved)
32	F	OPD		NOT INDICATED	NOT INDICATED	FBC, CRP,MP
29	F	OPD		NOT INDICATED	Fleming 1g, solcer 40mg, NS500CC,	FBC,CRP,H.PYLORI,CXR
34	F	OPD		NOT INDICATED	Fleming 1g	FBC, CXR
63	F	OPD		NOT INDICATED	Fleming 1g,Azithromycin 500mg	CXR, FBC
51	F	OPD		NOT INDICATED	Solcer 40mg, NS, Perfalgan 1g	FBC,CXR,CRP, U/A
26	F	OPD		Malaria	SG, Perfalgan	FBC,CXR,COVID-19,CRP
27	F	OPD		NONE	amoxiclav sachets, neutrocold	CXR,FBC,CRP,AFB
80	F	OPD		NONE	NOT INDICATED	CXR,FBC,CRP,MP, U/A
23	F	OPD		NONE	NOT INDICATED	FBC, CRP,MP
70	F	OPD		HTN, renal failure, gastroenteritis, malaria	Fleming 1g tabs	CXR,U/C,CRP
30	F	OPD		NONE	ACLAV 1g, azithromycin 500mg	CXR,FBC,CRP
40	F	OPD		NONE	amoxiclav sachets, neutrocold	CXR,FBC,CRP,MP, U/A
54	F	OPD		NONE	amoxiclav sachets, neutrocold	CXR,FBC,CRP
45	F	OPD		NONE	Aclav1g sachets	AFB,CXR,U/C
55	F	OPD		NONE	Fleming 1g tabs	CXR
38	F	OPD		HTN	ACLAV 1g, azithromycin 500mg	FBC,CXR,ECG
63	F	OPD		NONE	ACLAV 1g, azithromycin 500mg	CXR, U/A
65	F	OPD		NONE	ACLAV 1g, azithromycin 500mg	CXR, U/A
72	F	OPD		NONE	ACLAV 1g, azithromycin 500mg	CXR, U/A
50	F	OPD		NONE	ACLAV 1g, azithromycin 500mg	CXR, U/A,FBC, U/C
61	F	OPD		NONE	ACLAV 1g, azithromycin 500mg	FBC,CRP,H.PYLORI,CXR
87	F	OPD		NONE	ACLAV 1g, azithromycin 500mg	CXR, U/A,CRP
48	F	OPD		NONE	ACLAV 1g, azithromycin 500mg	CXR, U/A,FBC
25	F	HOSPITALISE	17	NONE	Fleming 1g IV	CXR	Alive(improved)	Fleming 1g tab(1-1-1)
39	F	HOSPITALISE	23	AKI	Zyloric tablet, antalgex	CXR, erum electrolyte, FBC	Dead	Fleming 1g tab, azithromycin tab
28	F	HOSPITALISE	15	NONE	Cotrim 960mg, olcer 40mg, Fleming 1g, Dexa 4mg, trabar 100mg IV	CXR, FBC, Urea/creat	Alive(improved)	Fleming 1g (1-1-1)
39	F	HOSPITALISE	7	HTN	Lailix 20mg IV, lovenox 40mg	CXR, FBC, Urea/creat, AAT/ALAT	Alive(improved)	Fleming 1g tab(1-1-1)
39	F	HOSPITALISE	1	NONE	Fleming 1g , azithromycin 500mg, ketee inj	CXR, Urea/creat, erum electrolyte	Alive(improved)	Fleming 1g tab(1-1-1)
28	F	HOSPITALISE	15	NONE	ciplacef, metro 500mg, RHEZ, tothema	CXR	Dead	NONE
39	F	HOSPITALISE	17	NONE	Fleming 1g Iv, RHEZ, Becilan	CXR, FBC,CRP,U/A	Alive(improved)	Fixim 400mg tab(1-0-1)
33	F	HOSPITALISE	15	meningiti	Fleming 1g, azithromycin 500mg, metro 500mg	CXR, CRP, U/C, U/A	Alive(improved)	Fleming tab, bactrim tab
36	F	HOSPITALISE	13	NONE	RHEZ, Vit BCO	CXR, putum analyi,FBC, CRP,HbA1C	Alive(improved),dicharged on requet	none
21	F	HOSPITALISE	12	NONE	RHEZ, vitamin Bco	CXR,FBC,putum pleural tap analyi	Alive(improved)	Oflomac, olcer 40mg, Revital
33	F	HOSPITALISE	3	NONE	Fleming 1g, olumedrol 40mg IV, olcer 40mg IV	CXR, CRP	Alive(improved)	Fixim 400mg tab(1-0-1)
46	F	HOSPITALISE	28	NONE	RHEZ, vitamin Bco	CXR	Alive(improved)	Fleming 1g (1-1-1)
30	F	HOSPITALISE	6	NONE	RHEZ, Lailix, olcer40mg	CXR	Alive(improved)	Fleming 1g (1-0-1) for 7
24	F	HOSPITALISE	17	NONE	RHEZ, Fleming 1g, perfalgan 1g IV, introm, ARV, lovenox 40mg	CXR, FBC, Urea/creat	Alive(improved),dicharged on requet	none
41	F	HOSPITALISE	13	NONE	Bactrim, RHEZ, lovenox 40mg, Azithromycin, Fleming 1g	CXR	Dead	none
45	F	HOSPITALISE	1	anemia	RHEZ, Fleming1g, azithromycin 500mg	CXR	Dead	none
28	F	HOSPITALISE	9	NONE	Fleming 1g , azithromycin 500mg	NONE	Dead	NONE
26	F	HOSPITALISE	7	CKD	Lailix	CXR	Alive(improved)	Fleming 1g (1-1-1)
40	F	HOSPITALISE	3	malaria	Fixim,cloxacillin, colchimax	CRP, ER	Alive(improved)	NOT INDICATED
36	F	HOSPITALISE	7	NONE	Fleming 1g inj, Bactrim tab, N 500cc	CXR,putum AFB	Alive(improved), on requet	NONE
32	F	HOSPITALISE	8	anemia	RHEZ	CXR,	Alive(improved), tranfer to the COVID UNIT	Klippal
27	F	HOSPITALISE	1	malaria	Fleming 1g, perfalgan 1g	CRP,MP	Alive(improved)	NONE
53	F	HOSPITALISE	5days	HIV	Fleming 1g, azithromycin 500mg	CXR, FBC	Alive(improved)	Fleming 1g tabs for 10days, azithromycin 500mg 1abs for 3days
47	F	HOSPITALISE	2days	NONE	Fleming 1g, Cotrim 960mg, macromax 500mg	Angio Ctscan of the chest	Alive(improved), discharged on request	NONE
58	F	HOSPITALISE	4days	none	Fleming 1g, azithromycin 500mg	CXR	NOT INDICATED	NOT INDICATED
44	F	HOSPITALISE	8days	DM	Fleming 1g , azithromycin 500mg,, lovenox 40mg, Solcer40mg	FBC, CRP, MP, COVID-19	Alive(improved)	Flemimg 1g tabs
43	F	HOSPITALISE	9days	NONE	Fleming 1g, Solcer 40mg, azithromycin 500mg, lasilix 20mg	FBC, HIV, CRP, COVID-19	Alive(improved)	Fleming 1g tabs 8hrly for 10days, dafrazole 20mg (1-0-1)
21	F	HOSPITALISE	2days	Bronchitis	Fleming 1g, NS 500, azithromycin 500mg,NS 500cc, Solcer 40mg	CXR	Alive(improved)	Fleming 1g tabs 8hrly for 5days
53	F	HOSPITALISE	6days	HIV	Fleming 1g, trabar 100mg, azithromycin 500mg	CXR, FBC, CRP	Alive(improved)	Fleming 1g
53	F	HOSPITALISE	10days	HIV	Fleming 1g, azithromycin 500mg	CXR, FBC,CRP	Alive(improved)	Fleming 1g tabs for 7days
53	F	HOSPITALISE	2days	HTN	Fleming 1g, perfalgan1g,Azithromycin	FBC, CXR	Dead	none
50	F	HOSPITALISE	3days	AKI	Fleming 1g, bactrim 960mg	Urea/creat, FBC	Dead	none
20	F	HOSPITALISE	5days	NONE	Fleming 1g, Azithromycin tabs, perfalgan 1g	AFB, CXR, CRP	Alive(improved)	amoxiclav tabs for 5days
31	F	HOSPITALISE	7days	PTB, malaria	Fleming 1g, Azithromycin tabs, perfalgan 1g	CXR, Sputum analysis	Alive(improved)	amoxiclav tabs for 5days
86	F	HOSPITALISE	5days	UTI	Fleming 1g, Azithromycin tabs	CXR	Alive(improved)	amoxiclav tabs for 5days
70	F	HOSPITALISE	6days	COVID-19, URTI, HTN	Fleming 1g, Azithromycin tabs, Macrolax	FBC,CRP,CXR,COVID-19,U/A	Alive(improved)	amoxiclav tabs for 5days
54	F	HOSPITALISE	3days	HTN	Fleming 1g,NS 500CC, solcer 40mg	FBC,CRP,CXR,,U/A	Alive(improved)	amoxiclav tabs for 5days
90	F	HOSPITALISE	2days	Malaria	Fleming 1g, perfalgan 1g	FBC,CRP	Alive(improved)	amoxiclav tabs for 5days
21	F	HOSPITALISE	4days	Malaria	Fleming 1g, Azithromycin tabs, Perfalgan 1g	FBC, CRP,MP	Alive(improved)	amoxiclav tabs for 5days
25	F	HOSPITALISE	13days	TB	Fleming 1g, Perfalgan 1g	CXR,FBC,Urea,Creat	Alive(improved)	amoxiclav tabs for 5days
31	F	HOSPITALISE	3days	Epilepsy	Fleming 1g, Azithromycin tabs, Perfalgan 1g	CXR, FBC, ,AFB, Serumelectrolytes, HIV	Alive(improved)	amoxiclav tabs for 5days
83	F	HOSPITALISE	4days	HTN	Lasilix 20mg IV	Urea, Creat, ECG, FBC	Alive(improved)	amoxiclav tabs for 5days
49	F	HOSPITALISE	5days	HIV	Fleming 1g, Azithromycin tabs, Perfalgan 1g, Bactrim 480mg, NS 500cc	Urea, Creat, ECG, FBC, CXR	Alive(improved)	amoxiclav tabs for 5days
64	F	HOSPITALISE	10days	DM2	Fleming 1g, Azithromycin tabs, solcer	RBS, CXR	Alive(improved)	amoxiclav tabs for 5days
34	F	HOSPITALISE	5days	HIV	Fleming 1g, Azithromycin tabs, NS 500CC	CXR, sputum AFB	Alive(improved)	Amoxiclav tabs,zocin 500mg tabs
42	F	HOSPITALISE	1day	HIV	Fleming 1g, Azithromycin tabs	CXR, AFB,FBC,CRP, U/A,	Dead	none
20	F	HOSPITALISE	2days	NONE	Fleming 1g, Zocin 500mg, NS 500cc	CXR, CRP,FBC	Alive(improved)	amoxiclav tabs for 7days
97	F	HOSPITALISE	2days	NONE	Fleming1g, azithromycin 500mg,NS500cc	CXR	dead	none
70	F	HOSPITALISE	7days	URTI, malaria	Fleming 1g, Solcer 40mg, azithromycin 500mg	CXR	Alive(improved)	amoxiclav 1g tabs for 7days
33	F	HOSPITALISE	3days	URTI	Fleming 1g, zocin 500mg, NS 500cc, solcer40mg	CXR	discharge upon request(alive)	amoxiclav 1g tabs for 7days, ventoline spray, dafrazole 20mg
22	F	HOSPITALISE	2days	NONE	Fleming 1g, NS 500cc	CXR, AFB	Alive(improved)	Fleming 1g tabs
69	F	HOSPITALISE	14days	Malaria	Fleming 1g, Perfalgan 1g, NS 500, Fercefol	Urea, Creatinine, U/A	Alive(improved)	Fleming 1g tabs
23	F	HOSPITALISE	12days	NONE	Fleming 1g, Azithromycin 500mg, Neusome40mg	FBC,MP,CRP	Alive(improved)	Fleming 1g(1-1-1)
45	F	HOSPITALISE	11days	HF, COPD, HIV	Fleming 1g, Azithromycin 500mg, Solumedrol 120mg	FBC,CRP,CXR, NA+/K+	Alive(improved), discharged on request	Fleming 1g tabs
32	F	HOSPITALISE	9 days	HIV	Fleming 1g, pcm1g, Azithromycin 500mg	CXR	Alive(improved)	Fleming 1g tabs
56	F	HOSPITALISE	16days	Kaposi Sarcoma, breast CA, DHF,anemis	Fleming 1g, Azithromycin 500mg, lovenox40mg, lasilix 2omg IV	CXR,ECG	Alive(improved)	Fleming 1g tabs
27	F	HOSPITALISE	2days	malaria	Fleming 1g 8hrly, Perfalgan 1g, NS 500cc/24hrly	CXR	Alive(improved)	Fleming 1g tabs
33	F	HOSPITALISE	6days	pulmonary TB,	Fleming ,azithromycin, perfalgan 1g	HIV, sputum analysis	Alive(improved)	Fleming 1g tabs
59	F	HOSPITALISE	8days	Cancer, PTB	Fleming 1g, Azithromycin 500mg	CRP, CXR,HIV, ESR, cardiac U/S	Alive(improved)	Fleming 1g tabs
22	F	HOSPITALISE	3days	NONE	Fleming 1g, Azithromycin 500mg , solcer 40mg IV	FBC, CRP, Creatinine, ECG, CXR	Alive(improved)	Fleming 1g tabs
48	F	HOSPITALISE	4days	HIV	Fleming 1g, Perfalgan 1g, NS 500cc	FBC, CXR	Alive(improved)	Fleming 1g tabs
19	F	HOSPITALISE	6days	NONE	Fleming 1g, pcm1g, Azithromycin 500mg	CXR, ECG, FBC, U/A	Alive(improved)	Fleming 1g tabs
70	F	HOSPITALISE	5days	HTN	Fleming 1g, Azithromycin 500mg, Ns 500cc	CXR	Dead	NONE
38	F	HOSPITALISE	2days	HTN	Fleming 1g, Ns 500cc	FBC, CRP,MP,U/A,HBA1C,ECG, Urea,Creat	Alive(improved)	Fleming 1g tabs
38	F	HOSPITALISE	9days	Pulm TB	Fleming 1g, Azithromycin 500mg, Ns 500cc	sputum analysis	Alive(improved)	Fleming 1g tabs
27	F	HOSPITALISE	17days	pulmonary TB,	levobact 750mg(1-0-0) for 10days, cotrim 960mg (2-0-2), Rhez (3-0-0), vitamin B complex(2-0-0), stiton 9(15-15-0), amifer SP(1ml-0-0)	MP, WIDAL, FBC, AFB, URINALYSIS, TB LAMP	Alive(improved)	Fixim 200mg tabs
43	F	HOSPITALISE	7days	NONE	Fleming 1g, NS 500, lovenox 40mg, tramacetal 50mg, lovenox 40mg	CXR, gene X-pert, TB lamp	Alive(improved)	Fleming 1g tabs
61	F	HOSPITALISE	8days	NONE	Fleming 1g, Azithromycin 500mg,	CXR	Alive(improved)	Fleming 1g tabs
47	F	HOSPITALISE	5days	DM	NS 500cc/6hrly, fleming 1g 8hrly, perfalgan 1g/8hrly, Azithromycin 500mg	CXR, FBC,U/A,MP,CRP	Alive(improved), transferred to another unit	NONE
40	F	HOSPITALISE	4days	CVA	Fleming1g, macromax,loxen	CXR,ECG,HIV,FBC, U/A, Urea, Creatinine	Alive(improved)	Fleming 1g tabs
34	F	HOSPITALISE	4days	TB	Ceftriaxone 1g, perfalgan 1g	AFB, CXR, AFB	Alive(improved)	Fleming 1g tabs
70	F	HOSPITALISE	8days	COPD,HF,HTN,DM2	NS 500cc/24hrly, fleming 1g 8hrly,	CXR,Urea/Creat,ECG,Cardiac U/s	Alive(improved)	oflomac tabs
42	F	HOSPITALISE	6days	HIV	Fleming 1g, pcm1g	FBC	Alive(improved)	Fleming 1g tabs
53	F	HOSPITALISE	8days	HIV,CKD5,HTN	Fleming 1g, Azithromycin 500mg	FBC, Serum electrolytes	Alive(improved)	Fleming 1g tabs
54	F	HOSPITALISE	7days	Anemia	Perfalgan 1g, Neusome 40mg , NS 500cc IV + vit Bco, fleming 1g	CXR	Alive(improved)	Fleming 1g tabs
33	F	HOSPITALISE	9days	HIV,Pulm TB	Fleming 1g, Azithromycin 500mg, Ns 500cc	CXR, CRP, FBC,CD4, Sputum test	Alive(improved)	Fleming 1g tabs
36	F	HOSPITALISE	15days	HIV,TB	Fleming ,azithromycin, perfalgan 1g, SG 5% 500cc, bactrim 960mg, oxygen therapy	CXR,FBC,CRP, MP,	Alive(improved)	Fleming 1g tabs
23	F	HOSPITALISE	13days	NONE	Fleming 1g, azithromycin 500mg	COVID-19	NOT INDICATED	Ticasse 1g tabs (1-0-1)
44	F	HOSPITALISE	2days	NONE	Fleming 1g, NS 500, azithromycin 500mg, oflocet 200mg (1-0-1)	CXR, FBC, CRP, sputum analysis	Alive(improved)	Oflomac 200mg tabs(1-0-1)
37	F	HOSPITALISE	17days	HIV	RHEZ tabs, vit BCO, PCM 1g	CXR,FBC,ASAT/ALAT,HbsAg/Hcv	Alive(improved)	HIV, RHEZ, Tramacetal, omeprazole 20mg
74	F	HOSPITALISE	11days	CHF	Fleming 1g, Lasilix 20mg, azithromycin 500mg	FBC, CXR,U/A, Urea/Creat	Alive(improved)	Lasilix 40mg tabs, tritazide
47	F	HOSPITALISE	6days	none	Fleming 1g, azithromycin 500mg	CRP,FBC, COVID-19	Alive(improved)	Fleming 1g tabs, tracedal tabs, dafrazol 20mg tabs
37	F	HOSPITALISE	5days	none	Fleming 1g, azithromycin 500mg	CXR, FBC,COVID-19	Alive(improved)	Fleming 1g tabs(1-0-1), azithromycin
54	F	HOSPITALISE	7days	HTN	Fleming 1g, Azithromycine 5oomg tabs, Perfalgan 1g	CT scan, ECG, COVID-19	Alive(improved)	Fleming1g tablets, solcer 20mg tabs
32	F	HOSPITALISE	2021-04-09	2021-09-09	NONE	Omerazole 40mg,Azithromycine 250mg,Zinc 20mg,natical D3,Vit C,lovenox, celebid,trabar,gentamycin	FBC,H.pylori,CXR	Alive(improved)
46	F	HOSPITALISE	17/9/21	19/9/21	HIV	Ceftriaxone 1g, Dexa 4mg, solcer 40mg,azithromycin500mg,Natecal D,VIT C,Zn,revitalose	FBC,H.pylori,CXR	DEAD
25	F	HOSPITALISE	13/9/21	24/9/21	NONE	Fleming 1g, Dexa 4mg, solcer 40mg,azithromycin500mg,Natecal D,VIT C,Zn,revitalose	CRP,COVID-19,FBC,UREA	Alive(improved)
35	F	HOSPITALISE	2021-05-09	2021-06-09	CKD	Fleming 1g, Dexa 4mg, solcer 40mg,azithromycin500mg,Natecal D,VIT C,Zn,revitalose	CRP,COVID-19,FBC,UREA	DEAD
54	F	HOSPITALISE	2021-04-09	2021-07-09	NONE	Fleming 1g, Dexa 4mg, solcer 40mg,azithromycin500mg,Natecal D,VIT C,Zn,revitalose, pcm 1g	CRP,MP,FBC,ESR,COVID-19	DEAD
96	F	HOSPITALISE	2021-11-10	16/10/21	NONE	Fleming 1g, Dexa 4mg, solcer 40mg,azithromycin500mg,Natecal D,VIT C,Zn,revitalose	CXR, FBC, COVID-19	DEAD
40	F	HOSPITALISE	2021-11-04	13/4/21	Sepsis	Fleming 1g, Dexa 4mg, solcer 40mg,azithromycin500mg,Natecal D,VIT C,Zn,revitalose	FBC, U/A,Urea/Creat	DEAD
35	F	HOSPITALISE	2021-02-09	2021-04-09	AKI	Fleming 1g, Dexa 4mg, solcer 40mg,azithromycin500mg,Natecal D,VIT C,Zn,revitalose	FBC, CRP	DEAD
85	F	HOSPITALISE	28/11/21	19/12/21	NONE	Fleming 1g, Dexa 4mg,azithromycin500mg,Natecal D,VIT C,Zn,revitalose	CT scan, ECG, COVID-19	Alive(improved)
61	F	HOSPITALISE	14/12/21	2021-01-12	AKI	Fleming 1g, Dexa 4mg, solcer 40mg,azithromycin500mg,Natecal D,VIT C,Zn	FBC,CRP,CXR,U/C	Alive(improved)
21	F	HOSPITALISE	15/12/21	24/12/21	HIV,DM	Fleming 1g, Dexa 4mg, solcer 40mg,azithromycin500mg,Natecal D,VIT C,Zn	CXR,FBC,CRP	Alive(improved)
68	F	HOSPITALISE	31/3/21	20/4/2021	NONE	Fleming 1g, Dexa 4mg, solcer 40mg,azithromycin500mg,Natecal D,VIT C,Zn,revitalose	FBC,MP	Alive(improved)
67	F	HOSPITALISE	13/3/21	19/3/21	COPD	Fleming 1g, Dexa 4mg, solcer 40mg,azithromycin500mg,Natecal D,VIT C,Zn,revitalose	Diabetes	Alive(improved)
25	F	HOSPITALISE	2021-05-05	17/5/21	NONE	Fleming 1g, Dexa 4mg, solcer 40mg,azithromycin500mg,Natecal D,VIT C,Zn,revitalose	NONE	Alive(improved)
30	F	HOSPITALISE	17/8/21	23/8/21	HIV	Fleming 1g, Dexa 4mg, solcer 40mg,azithromycin500mg,Natecal D,VIT C,Zn,revitalose	NONE	Alive(improved)
57	F	HOSPITALISE	28/4/21	2021-08-05	COPD, HTN	Fleming 1g, Dexa 4mg, solcer 40mg,azithromycin500mg,Natecal D,VIT C,Zn,revitalose	NONE	Alive(improved)
61	F	HOSPITALISE	25/4/21	2021-04-05	HIV	Fleming 1g, Dexa 4mg, solcer 40mg,azithromycin500mg,Natecal D,VIT C,Zn,revitalose	malaria	Alive(improved)
42	F	HOSPITALISE	2021-03-10	2021-08-10	HTN	Fleming 1g, Dexa 4mg, solcer 40mg,azithromycin500mg,Natecal D,VIT C,Zn,revitalose	FBC,CRP	Alive(improved)
21	F	HOSPITALISE	2021-04-10	2021-08-10	NONE	Fleming 1g, Dexa 4mg, solcer 40mg,azithromycin500mg,Natecal D,VIT C,Zn,revitalose	Chest CT SCAN	Alive(improved)
69	F	HOSPITALISE	15/10/21	22/10/21	CHF	Fleming 1g, Dexa 4mg, solcer 40mg,azithromycin500mg,Natecal D,VIT C,Zn,revitalose	FBC,MP,CRP	Alive(improved)
23	F	HOSPITALISE	2021-06-01	2021-10-01	NONE	Fleming 1g, Dexa 4mg, solcer 40mg,azithromycin500mg,Natecal D,VIT C,Zn,revitalose	CXR, U/A, Urea/Creat, HbA1C	Alive(improved)
50	F	HOSPITALISE	2021-10-06	18/6/21	NONE	Fleming 1g, Dexa 4mg, solcer 40mg,azithromycin500mg,Natecal D,VIT C,Zn,revitalose	CXR	Alive(improved)
25	F	HOSPITALISE	26/12/22	29/12/22	NONE	Fleming 1g, pcm1g,Azithromycin 500mg,NS 500cc	CXR,COVID-19	Alive(improved)
43	F	HOSPITALISE	17/12/22	23/12/22	NONE	Fleming 1g, pcm1g,Azithromycin 500mg,NS 500cc, RHEZ,batrim, VitC,zinc	FBC,CXR, Urea/crea, U/A, MP	Alive(improved)
80	F	HOSPITALISE	13/9/23	19/9/23	HTN	Fleming 1g, NS500cc,macromax 500mg	FBC, CRP,CXR	Alive(improved)
28	F	HOSPITALISE	27/4/23	2023-11-05	NONE	Fleming 1g	Chest Ct scan	Alive(improved)
54	F	HOSPITALISE	11days	HIV	Fleming 1g , azithromycin 500mg, bactrim960mg (1-1-1)	CXR, AFB, Abdominal Ultrasound, Urine analysis	Alive(improved)	Fleming 1g tabs, Bactrim 960mg
46	F	HOSPITALISE	3days	HIV	Fleming 1g	FBC,CRP, Sutum analysis	Alive(improved)	Fleming 1g tabs
36	F	HOSPITALISE	7days	Systemic lupus disease, AKI	Fleming 1g, NS 500, azithromycin 500mg,Dexa, Solcer 40mg	FBC, CRP, CXR, COVID-19, Urea/creat	Alive(improved)	Fleming 1g tabs
27	F	HOSPITALISE	4days	HIV	Fleming 1g, RHEZ, Roxyl (1-0-0)	FBC,CXR, Urea/Creat	Dead	NONE
21	F	OPD		Malaria	Pcm 1g, SG 5%	FBC, CRP,AFB
21	F	OPD		NONE	NOT INDICATED	FBC, CRP,MP
22	F	OPD		NONE	Amoxiclav sachets	CXR
22	F	OPD		NONE	Amoxiclav sachets	CXR
74	F		16days	HTN	Fleming 1g	Urea/creat, serum electrolyte,FBC	Alive(improved)	NONE
53	F	HOSPITALISE	7days	HIV	Fleming 1g, azithromycin 500mg	CXR, FBC	Alive(improved)	Fleming 1g tabs for 7days
56	F	HOSPITALISE	7days	none	Fleming 1g,bactrim 960mg, solcer 40mg	CXR, FBC, AFB	Alive(improved)	Fleming 1g tabs, dafrazole 20mg
80	F	HOSPITALISE	7days	DM	Fleming 1g	CXR	Alive(improved)	Fleming1g
85	F	HOSPITALISE	10days	AKI	Meronia 1g, NS 500cc	CRP, Urea/Creat, FBC, COVID-19,CXR, Abd U/S	Dead	NONE
87	F	HOSPITALISE	1day	NONE	Fleming 1g, Azithromycine 5oomg tabs, Ns 500	Chest CT SCAN, COVID-19	Dead	NONE
74	F	HOSPITALISE	8	NONE	Fleming 1g , azithromycin 500mg	CXR, AFB, HIV	Alive(improved),dicharged on requet	none
85	F	HOSPITALISE	6	NONE	Fleming 1g , azithromycin 500mg, N 500cc	CXR	Alive(improved), dicharged on requet	IDEO
51	F	HOSPITALISE	5	NONE	Fleming 1g , azithromycin 500mg, N 500cc	FBC, CRP	Dead	none
41	F	HOSPITALISE	3	NONE	dexa 4mg, Fleming inj, azithromycin	CXR, FBC, Urea/creat	Alive(improved)	Fleming 1g (1-1-1)
88	F	HOSPITALISE	20	HTN	Fleming 1g, perfalgan 1g, eretide	FBC, MP,RB,CRP,U/A	Alive(improved)	Fleming tab
75	F	HOSPITALISE	7	AKI	Fleming 1g , azithromycin 500mg	CXR,MP,CRP,FBC	Dead	none
57	F	HOSPITALISE	2days	HIV,pulm TB	Fleming 1g, Solcer 40mg, azithromycin 500mg, cotrim 480mg	CRP, FBC,Hpylori, AFB, CXR	Alive(improved)	Cotirm tabs, azithromycin tabs, fleming tabs
72	F	HOSPITALISE	9days	HF	Lasilix 20mg IV	CXR, COVID-19	Alive(improved)	lasilix 40mg tabs
48	F	HOSPITALISE	7days	PTB	Fleming 1g, NS 500, azithromycin 500mg	FBC, CRP	Alive(improved)	Fleming 1g tabs
75	F	HOSPITALISE	3days	Asthma	Fleming 1g, NS 500, azithromycin 500mg,NS 500cc	CXR, COVID-19	Alive(improved)	Fleming 1g tabs 8hrly for 10days,Seretide 500mg (1-0-1)
41	F	HOSPITALISE	5days	HIV	NS 500CC,Ceftriaxone 1g, azithromycine 500mg	FBC, CRP	Dead	none
69	F	HOSPITALISE	10days	HTN	Fleming 1g, NS 500, azithromycin 500mg,Seletide 500mg, lovenox40mg	CXR, COVID-19	Alive(improved)	Fleming 1g
60	F	HOSPITALISE	6days	HTN	Fleming 1g	CXR, sputum analysis, CRP	Alive(improved)	Fleming 1g
51	F	HOSPITALISE	chronic lung disease	CXR, CRP, FBC	Alive(improved)	Fleming 1g tabs	FMW	CAP
63	F	HOSPITALISE	2days	none	Fleming 1g, azithromycin 500mg	CXR, FBC,COVID-19	Alive(improved)	Fleming 1g tabs(1-0-1), azithromycin
86	F	HOSPITALISE	6days	none	Fleming 1g, azithromycin 500mg	CXR	Alive(improved)	none
70	F	HOSPITALISE	4days	none	ceftriaxone inj 1g, NS 500cc, cloxacillin 1g	CXR	Dead	none
65	F	HOSPITALISE	3days	HF	Fleming 1g, perfalgan1g,Azithromycin	CXR,ECG,FBC	Dead	none
82	F	HOSPITALISE	7days	COPD	Fleming 1g, perfalgan1g,Azithromycin, NS 500cc	FBC,CRP,CXR	Dead	none
53	F	HOSPITALISE	4days	none	Fleming 1g, Azithromycin	CXR, COOVID-19	Alive(improved)	Fleming 1gtabs
59	F	HOSPITALISE	7days	HTN	Fleming 1g , azithromycin 500mg, NS 500cc	chest CT SCAN, COVID-19, CXR	Alive(improved)	Fleming 1g tabs
74	F	HOSPITALISE	16days	HTN	N/S 500cc, perfalgan 1g, dexamethasone 4mg,Fleming 1g	FBC,Chest CT SCAN	Alive(improved)	Fleming tablets
71	F	HOSPITALISE	3days	COPD	Fleming1g, NS 500CC	NONE	Alive(improved)	Fleming1g tablets, seretide 500mg
93	F	HOSPITALISE	3days	COPD	Fleming1g, NS 500CC	CXR	Alive(improved)	Fleming tabs
67	F	HOSPITALISE	5days	NONE	Fleming 1g, Azithromycin tabs, perfalgan 1g	FBC, CXR, CRP, Sputum analysis	Alive(improved)	amoxiclav tabs for 5days
70	F	HOSPITALISE	10days	COPD	Fleming 1g, Azithromycin tabs, perfalgan 1g, nebulization with salbutamol	CXR, HbA1C, FBC, CRP	Alive(improved)	amoxiclav tabs for 5days
45	F	HOSPITALISE	5days	HIV	Fleming 1g, Azithromycin tabs, perfalgan 1g, NS 500CC	CXR, FBC, ,AFB, Serumelectrolytes, urea, creat	Alive(improved)	amoxiclav tabs for 5days
86	F	HOSPITALISE	3days	NONE	Fleming 1g, Azithromycin tabs, NS 500CC	FBC,CXR,MP	Alive(improved)	amoxiclav tabs for 5days
80	F	HOSPITALISE	6days	ECG	Fleming 1g, Azithromycin tabs, perfalgan 1g	ECG, AFB	Alive(improved)	amoxiclav tabs for 5days
91	F	HOSPITALISE	2dats	NONE	Fleming 1g	CXR	Alive(improved)	amoxiclav tabs for 5days
98	F	HOSPITALISE	4days	NONE	Fleming 1g, ceftriaxone 1g, NS500cc	CXR, CRP,FBC, H.Pylori	Alive(improved)	amoxiclav tabs for 5days
75	F	HOSPITALISE	3days	UTI	Fleming 1g, Azithromycin tabs, perfalgan 1g	CRP, MP, U/A, FBC	Alive(improved)	amoxiclav tabs for 5days
63	F	HOSPITALISE	13days	HIV	Fleming 1g, Azithromycin tabs	FBC, CXR, CRP, Sputum AFB,HIV, Urea, Creat	Alive(improved)	amoxiclav tabs for 5days
64	F	HOSPITALISE	10days	CKD5	Ceftriaxone1g, NS 500cc	CRP, MP, U/A, FBC, Urea, ESR, FBC	Alive(improved)	amoxiclav tabs for 5days
70	F	HOSPITALISE	11days	Diabetes	Fleming 1g, pcm 1g, SG 5%	FBC, CRP,MP,CXR, U/A, Serum electrolytes	Alive(improved)	amoxiclav tabs for 5days
77	F	HOSPITALISE	5days	COPD	Ceftriaxone 1g, NS 500cc, azithromycin 500mg	CXR, FBC, ESR, CRP, U/A	Alive(improved)	Seretid500mg inhaler
78	F	HOSPITALISE	7days	COPD	Fleming 1g, Azithromycin 500mg	CXR, FBC, CRP	Alive(improved)	Fleming 1g tabs
71	F	HOSPITALISE	4days	HTN	Fleming 1g, pcm1g, Azithromycin 500mg	CXR	Alive(improved)	Fleming 1g tabs
84	F	HOSPITALISE	2days	NONE	Ceftriaxone 1g, Fleming 1g	NONE	Dead	NONE
90	F	HOSPITALISE	3days	HTN,COPD	Ceftriaxone 1g 12hrly, perfalgan 1g 8hrly, SG 5% 1000cc 8hrly	CRP, serum electrolytes, UA, MP, FBC	Alive(improved)	Fleming 1g tabs
76	F	HOSPITALISE	13days	HF, COPD	Fleming 1g IV, Azithromycin, Lovenox 40mg, Perfalgan 1g IV, Solumedrol 120mg, omeprazole 20mg tabs	Chest CT Scan	Alive(improved)	Fleming 1g tabs 8hrly for 10days,
90	F	HOSPITALISE	6days	NONE	Fleming 1g, Azithromycin 500mg P.O, Solcer 40mg	CXR, U/A, FBC	Alive(improved)	Fleming 1g tabs
65	F	HOSPITALISE	5days	HTN	Fleming 1g, Azithromycin 500mg	CXR, sputum analysis,urinalysis	Alive(improved)	Fleming 1g tabs
53	F	HOSPITALISE	8days	DHF	Fleming 1g, rovamycin tabs, lovenox 40mg, oxygen therapy	NONE	Alive(improved)	Fleming 1g tabs
58	F	HOSPITALISE	6days	Parkinsons, meningitis	Ceftriaxone 1g 12hrly, Gentamicin 80mg/24hrly, SG 5% 500cc, NS 500cc	FBC, CRP, MP, CXR	Alive(improved)	Fleming 1g tabs
80	F	HOSPITALISE	6days	NONE	Fleming 1g, Perfalgan 1g	FBC, MP,	Alive(improved)	Fleming 1g tabs
68	F	HOSPITALISE	6days	Diabetes	Fleming 1g, Azithromycin 500mg, dexamethasone	CXR,CRP	Alive(improved)	Fleming 1g tabs
81	F	HOSPITALISE	8days	HTN, T2DM	Fleming 1g 8hrly, NS 500cc/24hrly,Solumedrol 120mg/24hrly	FBC,CRP,MP,CXR,UA	Alive(improved)	Ticasse tabs
80	F	HOSPITALISE	11days	COPD,Malaria	Fleming ,macromax 500mg, perfalgan 1g, nebulization with salbutamol 5mg	COPD, Malaria	Alive(improved)	Fleming 1g tabs
49	F	HOSPITALISE	3days	HIV	Macromax, Fleming 1g	FBC, CRP,AFB, CXR	Alive(improved)	Fleming 1g tabs
70	F	HOSPITALISE	6days	NONE	Fleming1g, macromax,perfalgan 1g, lovenox 40mg, lasilix 20mg	FBC,CRP,HIV, Sputum analysis	Alive(improved)	Fleming 1g tabs
83	F	HOSPITALISE	5days	Gastroenteritis	Fleming 1g, Azithromycin 500mg P.O	H.pylori, stool analysis, FBC, MP,CRP, CXR	Alive(improved)	Fleming 1g tabs
80	F	HOSPITALISE	13days	HF	Fleming 1g, oflocet 200mg IV, lovenox 40mg	FBC, serum electrolytes	Alive(improved)	Fleming 1g tabs
70	F	HOSPITALISE	18days	HTN, renal failure, gastroenteritis, malaria	Fleming 1g, metro 500mg IV	CXR	Alive(improved)	Fleming 1g tabs 8hrly for 10days,
80	F	HOSPITALISE	6days	Arrythmia, UTI, malaria	Fleming ,azithromycin, perfalgan 1g	CXR, ECG, FBC, CRP, AFB, U/A, U/C	Alive(improved)	Fleming 1g tabs
74	F	HOSPITALISE	6days	arthritis	Fleming 1g 8hrly, Azithromycin 500mg P.O(1-0-0) for 3days, NS 500CC 24hrly	Sputum AFB, Urea/Creat, ECG	Alive(improved)	Fleming 1g tabs
76	F	HOSPITALISE	17days	NONE	Fleming 1g IV, omeprazole 40mg IV, Trabar 1oomg IV, NS 500cc IV, Lovenox 40mg Sc	Cardiac US, ECG, CXR, Urea, Creat, U/A	Alive(improved)	Fleming 1g tabs 8hrly for 10days,Seretide 500mg (1-0-1)
61	F	HOSPITALISE	3days	HIV	Perfalgan 1g, Fleming 1g, NS 500cc IV	CXR, FBC,Urea, Creatinine, MP, Urinalysis, RBS	Dead	NONE
70	F	HOSPITALISE	14days	HTN	Fleming 1g 8hrly, Azithromycin 500mg P.O(1-0-0) for 3days, NS 500CC 8hrly	FBC,ESR,CPR,SPUTUM AFB,TB LAMP,CXR, ECG,SERUM ELECTROLYTES	Alive(improved)	cefixim tabs
80	F	HOSPITALISE	3days	COPD	Fleming 1g,Azithromycin 500mg, lasilix 20mg IV, perfalgan 1g	ECG, CXR,FBC, Urea, creatinine	Alive(improved)	Fleming 1g tabs
62	F	HOSPITALISE	1	Chronic liver dieae, HIV	Bactrim, ARV, Revitaloe	CXR	Alive(improved)	Fleming tab, Oflocet 200mg tab
76	F	HOSPITALISE	12days	malaria	Fleming 1g, azithromycin,dexamethasone	CRP, Urea/Creat, FBC, COVID-19, CXR	Alive(improved)	Fleming 1gtabs, Azithromycin 500mg, omeprazole 20mg
66	F	HOSPITALISE	8days	CKD	Fleming inj, antalgex tabs	Urea/Creat, Chest CT SCAN	Alive(improved)	NONE
66	F	HOSPITALISE	7	Malaria	RHEZ	CRP, ER	Referred	none
70	F	HOSPITALISE	3	HF	Dexa 4mg, Fleming inj, azithromycin	CXR, erum electrolyte, FBC, AAT/ALAT, U/A	Alive(improved)	Fleming 1g tab 8hrly for 10,eretide 500mg (1-0-1)
40	F	HOSPITALISE	11days	HIV	Ceftriaxone 1g, clindamycin, RHEZ, Maximag	AFB, FBC, CXR	Dead	none
69	F	HOSPITALISE	8	HF	Fleming 1g , azithromycin 500mg, lailix 2omg	CXR	Alive(improved)	Fleming 1g (1-1-1)
75	F	HOSPITALISE	7	Malaria	ciplacef, metro 500mg, RHEZ, broncathiol, pcm 1g IV	CXR, FBC, Urea/creat, AAT/ALAT	Dead	none
76	F	HOSPITALISE	9	HIV,DM	Fleming1g, azithromycin 500mg, bactrim tab, Renerve P	FBC, CRP, CXR	Alive(improved)	Fleming tab
68	F	HOSPITALISE	11	Diabete	RHEZ, Fleming1g, azithromycin 500mg, dexa 4mg IV	FBC,AFB, CRP, MP, HIV,CXR	Alive(improved)	NONE
57	F	HOSPITALISE	2days	HTN	Fleming 1g, NS 500, azithromycin 500mg, solcer 40mg	FBC, COVID-19	Alive(improved)	Fleming 1g, azithromycin, cotrim
72	F	HOSPITALISE	12days	sepsis, HF	Fleming 1g, azithromycin 500mg	FBC, CRP,MP	Alive(improved)	Ticasse 1g tabs (1-0-1)
70	F	HOSPITALISE	14days	none	Fleming 1g, azithromycin 500mg	CXR	Alive(improved)	Fleming 1g tabs
75	F	HOSPITALISE	6days	COPD	Fleming 1g, azithromycin 500mg	Urea/Creat	Alive(improved)	Seretide 500mg, tafurose 40mg, Fleming 1g
79	F	HOSPITALISE	1day	NONE	Fleming1g, dexamethasone 4mg, azithromycine 500mg tabs, NS500cc	Chest CT SCAN	Dead	NONE
89	F	HOSPITALISE	1day	NONE	Fleming1g, ofloxacine 200mg,perfalgan 1g	CRP, FBC	Dead	NONE
92	F	HOSPITALISE	5days	NONE	Fleming 1g sachets, neusome 40mg	Cerebral CT Scan, Chest Angioscan	Alive(improved)	NONE
67	F	HOSPITALISE	3days	HTN	Fleming 1g, Azithromycin 500mg, NS 500cc	FBC,CXR,UA	Alive(improved)	Fleming 1g sachets, lasilix 40mg tabs
75	F	HOSPITALISE	30/12/22	2023-10-01	HF, Bronchitis	Ceftriaxone 1g, Dexa 4mg, solcer 40mg,azithromycin500mg,Natecal D,VIT C,Zn,revitalose	FBC,H.pylori,CXR	Alive(improved)
71	F	HOSPITALISE	27/3/23	2023-04-04	NONE	Ceftriaxone 1g, Dexa 4mg, solcer 40mg,azithromycin500mg,Natecal D,VIT C,Zn,revitalose	CRP,COVID-19,FBC,UREA	Alive(improved)
60	F	HOSPITALISE	2021-10-09	20/9/21	HIV	Fleming 1g, Dexa 4mg, solcer 40mg,azithromycin500mg,Natecal D,VIT C,Zn,revitalose	CRP,COVID-19,FBC,UREA	DEAD
80	F	HOSPITALISE	2021-12-09	18/9/21	NONE	Fleming 1g, Dexa 4mg, solcer 40mg,azithromycin500mg,Natecal D,VIT C,Zn,revitalose	CRP, Urea/Creat, FBC, COVID-19, CXR	DEAD
57	F	HOSPITALISE	2021-04-09	2021-07-09	NONE	Fleming 1g, Dexa 4mg, solcer 40mg,azithromycin500mg,Natecal D,VIT C,Zn,revitalose, NS	FBC,Chest CT SCAN	DEAD
73	F	HOSPITALISE	2021-10-12	13/12/21	NONE	Fleming 1g, Dexa 4mg, solcer 40mg,azithromycin500mg,Natecal D,VIT C,Zn,revitalose	CXR	DEAD
64	F	HOSPITALISE	2021-06-09	23/9/2021	NONE	Fleming 1g, Dexa 4mg, solcer 40mg,azithromycin500mg,Natecal D,VIT C,Zn,revitalose	FBC,CRP, CXR, U/A,MP, AFB	Alive(improved)
70	F	HOSPITALISE	20/11/21	2021-11-11	NONE	Fleming 1g, Dexa 4mg, solcer 40mg,azithromycin500mg,Natecal D,VIT C,Zn,revitalose	Cerebral CT Scan, Chest Angioscan	Alive(improved)
67	F	HOSPITALISE	2021-08-11	18/11/2021	anemia	Fleming 1g, Dexa 4mg, solcer 40mg,azithromycin500mg,Natecal D,VIT C,Zn,revitalose	FBC, CRP,MP	Alive(improved)
70	F	HOSPITALISE	2021-10-10	13/10/21	NONE	Fleming 1g, Dexa 4mg, solcer 40mg,azithromycin500mg,Natecal D,VIT C,Zn,revitalose	FBC, U/A,Urea/Creat	Alive(improved)
78	F	HOSPITALISE	20/9/21	28/9/21	Asthma	Fleming 1g, Dexa 4mg, solcer 40mg,azithromycin500mg,Natecal D,VIT C,Zn,revitalose	NONE	Alive(improved)
64	F	HOSPITALISE	2021-09-10	20/10/21	HIV	Fleming 1g, Dexa 4mg, solcer 40mg,azithromycin500mg,Natecal D,VIT C,Zn,revitalose	CXR	Alive(improved)
68	F	HOSPITALISE	2021-02-04	2021-10-04	NONE	Fleming 1g, Dexa 4mg, solcer 40mg,azithromycin500mg,Natecal D,VIT C,Zn,revitalose	Urea/creat, ASAT/ALAT,CRP	Alive(improved)
41	F	HOSPITALISE	2021-02-01	2021-09-01	NONE	Fleming 1g, Dexa 4mg, solcer 40mg,azithromycin500mg,Natecal D,VIT C,Zn,revitalose	NONE	Alive(improved)
63	F	HOSPITALISE	2021-07-06	30/6/2021	HF	Fleming 1g, Dexa 4mg, solcer 40mg,azithromycin500mg,Natecal D,VIT C,Zn,revitalose	CRP,CXR,Urea/Creat	Alive(improved)
63	F	HOSPITALISE	5days	HIV	Fleming 1g, roxyl 300mg, NS500cc	CXR, FBC, CRP	Dead	none
80	F	HOSPITALISE	14days	none	Fleming 1g, azithromycin 500mg	CXR, ECG	NOT INDICATED	NOT INDICATED
49	F	HOSPITALISE	6days	none	Fleming 1g, azithromycin 500mg	CRP,U/A, MP	Dead	none
85	F	HOSPITALISE	2	CHF	Fleming 1g , azithromycin 500mg	CXR, FBC, Urea/creat	Alive(improved)	RHEZ
40	F	HOSPITALISE	11	epi	Fleming 1g , azithromycin 500mg	TB LAMP, CXR, FBC, CRP	Alive(improved)	RHEZ, vit BCO tab
87	F	HOSPITALISE	0	NONE	Fleming 1g, perfalgan 1g	FBC, MP, AAT/ALAT	Dead	none
82	F	HOSPITALISE	4	NONE	Fleming1g, azithromycin 500mg, N 500cc	CXR	Alive(improved),dicharged on requet	none
51	F	HOSPITALISE	2	NONE	cetafor 1g, Roxyl, olcer 40mg IV, drenoxyl, perfalgan 1g	CXR	Alive(improved)	Fixim 400mg tab(1-0-1)
82	F	HOSPITALISE	7	NONE	Fleming inj	CXR, AFB, Urine analyi	Alive(improved), dicharged on requet	NONE
80	F	HOSPITALISE	7	CHF	Lailix inj, Fleming inj	CXR	Alive(improved), on requet	NONE
47	F	HOSPITALISE	18	NONE	N 500cc, Cipla 1g inj, Trabar 100mg inj, diclofenac inj, olcer40mg	CXR	Alive(improved), on requet	NONE
51	F	HOSPITALISE	4	enteriti	Fleming 1g,perfalgan 1g,, zocin tab	CXR,FBC,CRP	Alive(improved)	Fleming tab
80	F	HOSPITALISE	5	malaria	Fleming 1g, N 500cc	CXR,CRP, putum AFB	Alive(improved)	RHEZ
67	F	HOSPITALISE	25days	TB	Becilan 250mg, solcer40mg, RHEZ	HIV,Urea/Creat	Alive, referred	NONE
71	F	OPD		NONE	Amoxiclav sachets	CXR, U/A,FBC, U/C
83	F	OPD		NONE	Amoxiclav sachets	CXR, U/A,FBC, U/C
75	F	OPD		NONE	Amoxiclav sachets	FBC,CRP,MP
38	F	OPD		NONE	ACLAV 1g	FBC,CRP,CXR
33	F	OPD		NONE	ACLAV 1g	FBC,CXR
21	F	OPD		NONE	amoxiclav sachets, neutrocold	CXR,FBC,CRP,AFB
66	F	OPD		NONE	NOT INDICATED	CXR,FBC,CRP,MP, U/A
61	F	OPD		NONE	Fleming 1g tabs	CXR,U/C,CRP
33	F	OPD		NONE	Aclav1g sachets	AFB,CXR,U/C
45	F	OPD		NONE	Fleming 1g tabs	CXR
38	F	OPD		NONE	ACLAV 1g, azithromycin 500mg	FBC,CXR,ECG
60	F	OPD		NONE	ACLAV 1g, azithromycin 500mg	CXR, U/A
40	F	OPD		NONE	Amoxiclav sachets	Urea, Creatinine, U/A
37	F	OPD		NONE	Amoxiclav sachets	CXR, U/A,FBC, U/C
75	F	HOSPITALISE	2days	HF	Fleming 1g, Perfalgan 1g	FBC, CXR, Urea/Creatinine, serum electrolytes	Dead	NONE
50	M	HOSPITALISE	11	HIV	Fleming1g, RHEZ, Azithromycin tab	CXR	Alive(improved)	Fleming 1g tab
95	M	HOSPITALISE	7	NONE	Fleming 1g tab, N500cc	CXR	Alive(improved)	Fleming 1g tab, azithromycin tab
75	M	HOSPITALISE	5	NONE	Fleming1g	chet CT CAN, COVID-19, CXR	Alive(improved), dicharged on requet	NONE
48	M	HOSPITALISE	4	NONE	Fleming1g, azithromycin 500mg	FBC,CRP	Alive(improved)	NOT INDICATED
87	M	HOSPITALISE	13	NONE	Fleming1g, azithromycin 500mg,olcer40mg	CXR, Urea/Creat,outum AFB	Alive(improved)	RHEZ
86	M	HOSPITALISE	8	HF	Fleming 1g , azithromycin500mg	CXR	Alive(improved)	Fleming tab
73	M	HOSPITALISE	2	NONE	Fleming 1g,azithromycin 500mg	CXR	Alive(improved), on requet	NONE
52	M	HOSPITALISE	18	epi	RHEZ,Vitamin Bco,Dilep	FBC,CRP	Alive(improved)	eretide, fleming 1g tab
64	M	HOSPITALISE	21	AKI	RHEZ,Bactrim960mg	FBC,CRP,MP,CXR	Dead	None
61	M	HOSPITALISE	7	CHF	Lailix 20mg,olcer 40mg IV	CXR, HIV	Alive (improved)	RHEZ
45	M	HOSPITALISE	3	NONE	Dexa 4mg,Fleming 1g, Azithromycin 500mg	FBC,CXR,ER,CRP	Alive (improved)	Ciprofloxacine 500mg
70	M	HOSPITALISE	11	TB	RHEZ	CXR, FBC, CRP	Alive (improved)	NONE
35	M	HOSPITALISE	11days	NONE	Fleming1g, Azithromycin 500mg tabs, NS 500CC,Perfalgan 1g	FBC,CRP	Dead	NONE
70	M	HOSPITALISE	1day	HTN	Fleming 1g IV, azithromycin500mg(1-0-0)	CXR,FBC,CRP,U/A	Dead	NONE
97	M	HOSPITALISE	1day	NONE	Fleming 1g, Azithromycin 500mg	CXR, COVID-19, CRP	Dead	NONE
54	M	HOSPITALISE	3days	AKI	Fleming1g, Pcm 1g, lasilix20mg	FBC, CRP, CXR	Dead	NONE
64	M	HOSPITALISE	10days	HIV	Fleming1g, bactrim 960mg	CXR	Alive(improved)	Fleming 1g tabs, trabar 500mg tabs
67	M	HOSPITALISE	14days	`HIV	Fleming 1g, Azithromycin500mg, bactrim 500mg	HIV	Alive(improved)	RHEZ,
45	M	HOSPITALISE	1day	NONE	Fleming 1g, Azithromycin 500mg	CXR, COVID-19, CRP	Dead	NONE
49	M	HOSPITALISE	2days	HTN	Fleming 1g, Perfalgan1g, NS 500cc, Ofloxacin 2oomg IV, Solcer 40mg, Lovenox 40mg	FBC,CRP, CXR, COVID-19,MP	Alive(improved)	Fleming 1g(1-1-1), oflocet 200mg, solcer 20mg tabs, medrol 1omg(2-0-0)
79	M	HOSPITALISE	4days	HF	Fleming 1g, NS 500cc,Azithromycin 500mg	COVID-19, Urea/Creat,FBS	Dead	NONE
74	M	HOSPITALISE	2days	HTN	Fleming 1g, Azithromycine 5oomg tabs, Solcer 40mg	HbA1C, COVID-19,RBS,CXR	Alive(improved)	Fleming 1g sachets
71	M	HOSPITALISE	9days	HTN	Fleming 1g, Azithromycin 500mg, NS 500cc, Dafrazole 40mg	CXR,FMC,CRP	Alive(improved)	Omeprazole 20mg tabs, lasilix 40mg
77	M	HOSPITALISE	3days	NONE	Fleming 1g IV, lasilix 20mg, azithromycin500mg(1-0-0)	FBC, CRP, Urea/Creat, COVID-19,CXR	Dead	NONE
53	M	HOSPITALISE	2days	HIV	Fleming 1g, Pcm 1g	CXR	Alive(improved)	NONE
70	M	HOSPITALISE	11days	HIV,HTN	Clarithromycin tabs 500mg, cetafor 1g, NS500cc	Chest CT SCAN	Dead	NONE
59	M	HOSPITALISE	8days	CKD	Fleming 1g, Azithromycin 500mg	CXR, FBC, CRP	Alive(improved)	Fleming 1g tabs, cotrim 960mg
33	M	HOSPITALISE	3days	HIV	Ticasse 1g, Azithromycin500mg	CXR, FBC,CRP,MP	Alive(improved)	Ticasse, Azithromycin 500mg
29	M	HOSPITALISE	7	HIV	Fleming 1g, Azithromycin 500mg, olcer40mg	CXR	Alive(improved)	Fleming 1g (1-1-1)
41	M	HOSPITALISE	14	NONE	Fleming 1g, Azithromycin 500mg, olcer40mg	Chet CT CAN	Alive(improved)	Fleming 1g tab, azithromycin tab
60	M	HOSPITALISE	14	NONE	RHEZ,vitamin Bco	CXR, erum electrolyte, FBC, AAT/ALAT, COVID-19	Alive(improved)	Fleming 1g tab
63	M	HOSPITALISE	1day	CKD	Tafurose inj 20mg, Fleming 1g inj, azithromycin 500mg	CRP,CXR, Creat	Alive(improved)	NOT INDICATED
80	M	HOSPITALISE	5	NONE	Fleming 1g, Azithromycin 500mg	CXR, FBC, Urea/creat	Alive(improved)	Dexa, Fleming inj 1g
67	M	HOSPITALISE	6days	NONE	RHEZ	NONE	NOT INDICATED	NOT INDICATED
79	M	HOSPITALISE	4days	NONE	Fleming1g, Azithromycin 500mg tabs, NS 500CC	CXR	Alive(improved)	Fleming 1g tabs
47	M	HOSPITALISE	7days	CKD	Fleming 1g, Azithromycin 500mg, Tafurose 20mg IV	Urea/Creat, u/A	Alive(improved)	Ticasse 1g
79	M	HOSPITALISE	6days	HTN	NS 500CC, Oflocet 200mg, Perfalgan 1g	FBC, CXR,COVID-19, Urea/creat	Alive(improved)	NS500cc, Azithromycin 500mgb tabs, oflocet 200mg tabs
53	M	HOSPITALISE	8	NONE	Fleming 1g, Azithromycin 500mg,oflocet 200mg	putum AFB	Alive(improved)	Pcm tab
52	M	HOSPITALISE	1	NONE	PCM1G	CXR	Alive(improved)	Fleming tab
39	M	HOSPITALISE	30	NONE	RHEZ,Bactrim960mg	CXR, FBC, CRP	Alive(improved), tranferred to the nearet ditrict hopital	RHEZ
43	M	HOSPITALISE	1	CKD	Fleming1g, azithromycin 500mg,lailix 20mg	CXR,CRP, putum AFB	Alive(improved)	Fleming tab, lailix 20mg
42	M	HOSPITALISE	14	NONE	Bactrim960mg, Fleming 1g, RHEZ	CXR,FBC,MO,CAP	Alive(improved)	Fleming tab
81	M	HOSPITALISE	4	NONE	Fleming 1g, Roxyl 300mg,olcer40mg	FBC, putum AFB,Urea/Creat	Alive(improved)	NONE
53	M	HOSPITALISE	8	NONE	oflocet200mg tab, Fleming 1g tab	NONE	Alive(improved)	RHEZ
43	M	HOSPITALISE	20	HIV	Fleming1g, azithromycin 500mg,bactrim 960mg	CXR, putum AFB	Dead	NONE
33	M	HOSPITALISE	3	NONE	Fleming 1g, Pcm1g	NONE	Alive(improved), on requet	NONE
78	M	HOSPITALISE	12	Malaria	Azithromycin500mg, Fleming 1g	none	Alive(improved)	eretide 500mg pray (1puff bd), fleming 1g tab bd for 7
36	M	HOSPITALISE	8	HF	Fleming 1g , azithromycin500mg	CXR, FBC, CRP	Alive(improved), dicharged on requet	Fleming 1g tab(1-1-1)
57	M	HOSPITALISE	5days	HIV	Fleming1g, Azithromycin 500mg tabs	FBC,CXR,CRP,Sputum AFB	Alive(improved)	Fleming 1g tabs
53	M	HOSPITALISE	6days	NONE	Fleming1g, NS 500CC	FBC,CRP,HIV	Alive(improved)	Fleming 1g tabs
42	M	HOSPITALISE	6days	HIV	Fleming1g, Azithromycin 500mg tabs, NS 500CC,solcer 40mg, sekrolsyrup, amep tabs	CXR,CRP,FBC,AFB	Alive(improved)	Amep tabs,Sekrol
85	M	HOSPITALISE	5days	NONE	Fleming1g, Perfalgan 1g, NS500cc	CXR,HIV, COVID-19,FBC	Alive(improved)	Fleming 1g tabs
37	M	HOSPITALISE	5days	HIV	Fleming 1g IV, Bactrim 960mg	CXR	Alive(improved)	Fleming 1g tabs
73	M	HOSPITALISE	4days	CKD	Fleming 1g, Solcer inj, tafurose 20mg	Urea/Creat, u/A, CXR	Dead	NONE
69	M	HOSPITALISE	11days	AKI	Oflomac 200mg IV, NS500cc	CXR, Sputum analysis	Alive(improved)	NONE
73	M	HOSPITALISE	10days	AKI	mannitol 10%, ceftriaxone 1g, dexa 4mg	Urea/creat, FBC, ESR, FBC	Dead	NONE
70	M	HOSPITALISE	10days	HTN	Fleming 1g, Azithromycin 500mg, NS 500cc	CRP, CXR, FBC, AFB	Alive(improved)	Ticasse 1g, Amep 10mg
65	M	HOSPITALISE	6days	AKI	Fleming 1g, perfalgan 1g	Urea/Creaat, HbA1C	Alive(improved)	NONE
71	M	HOSPITALISE	8days	NONE	Fleming 1g, solcer40mg	U/C	Alive(improved)	Ticasse 1g tabs
60	M	HOSPITALISE	6days	HIV	Fleming1g, Azithromycin 500mg tabs, NS 500CC,solcer 40mg, sekrolsyrup, amep tabs	CXR,CRP,FBC,AFB	Alive(improved)	Amep tabs,Sekrol
53	M	HOSPITALISE	1day	NONE	Fleming 1g, Azithromycin 500mg	FBC, U/A,Urea/Creat	Alive(improved)	Fleming 1gtabs, Azithromycin 500mg, omeprazole 20mg
65	M	HOSPITALISE	5days	CKD	Fleming1g, Azithromycin 500mg	FBC,CXR, Urea/Creat	Alive(improved)	Fleming 1g, Lasilix 20mgp
70	M	HOSPITALISE	5days		Flemimg 1g, solcer 40mg, Azithromycin 500mg	chest CT SCAN, COVID-19, Urea/Creat	Alive(improved)	Fleming 1g sachets
84	M	HOSPITALISE	4days	CHF	Fleming 1g, sekrol 10ml, NS 500cc, Pcm 1g	CRP,CXR,MP	Dead	NONE
50	M	HOSPITALISE	13days	NONE	Fleming 1g, Azithromycin 500mg, solcer40mg	NONE	Alive(improved)	NONE
40	M	HOSPITALISE	2days	HTN,CKD	Fleming 1g,Azithromycin 500mg	CXR, FBC,CRP,MP	Alive(improved)	NONE
78	M	HOSPITALISE	9days	HTN	Fleming 1g,NS 500CC	CRP, CXR	Alive(improved)	NONE
47	M	HOSPITALISE	6days	NONE	Fleming1g	CXR, FBC,CRP,MP	Alive(improved)	Ticasse 1g
44	M	HOSPITALISE	3days	NONE	Fleming 1g, Azithromycin 500mg, solcer40mg	CXR,sputum AFB,FBC	Alive(improved)	Fleming tabs
62	M	HOSPITALISE	10days	CKD	Fleming1g	FBC, CXR	Alive(improved)	NONE
60	M	HOSPITALISE	2days	HTN,CKD	Fleming 1g,Azithromycin 500mg	CXR, FBC,CRP,MP	Alive(improved)	NONE
70	M	HOSPITALISE	7days	Bronchitis	Fleming 1g, Azithromycine 5oomg tabs, Perfalgan 1g, NS 500cc	FBC,CXR,MP, Sputum AFB	Alive(improved)	Oflocet 200mg(1-0-1)
69	M	HOSPITALISE	12days	HTN,DM	Fleming 1g, Azithromycin 500mg, Dexa4mg	Urea/creat, ASAT/ALAT,CRP	Alive(improved)	Fleming 1g sachets
55	M	HOSPITALISE	5days	HTN	Fleming 1g, Azithromycin 500mg, solcer 40mg	CRP,FBC, Urea/Creat	Alive(improved)	Fleming 1g tabs
67	M	HOSPITALISE	5days	HTN	Solumedrol 120mg, Fleming 1g IV	CXR, FBC,CRP,ECG	Alive(improved)	symbicort
62	M	HOSPITALISE	6days	NONE	Fleming1g, Trabar 100mg	Urea/Creat,U/A,HbA1C	Alive(improved)	Fleming tabs
63	M	HOSPITALISE	15days	HTN,DM	Fleming 1g	CXR, FBC,CRP	Alive(improved)	Fleming 1g
53	M	HOSPITALISE	5days	HTN	Fleming 1g, Perfalgan 1g	CXR	Alive(improved)	Fleming 1g, azithromycin 500mg
96	M	HOSPITALISE	9days	NONE	Fleming 1g, Azithromycin 500mg	CXR	Alive(improved)	Symbicort, Ventoline spray, Ticasse 1g
52	M	HOSPITALISE	6days	NONE	Fleming 1g, Azithromycin 500mg	CXR	Alive(improved)	Azithromyvine500mg
40	M	HOSPITALISE	6days	pulmonary embolism	Fleming 1g	FBC,CXR	Alive(improved)	Fleming 1g sachet
59	M	HOSPITALISE	9days	cellulitis	Fleming1g, oflocet200mg IV	CXR	Alive (improved)	Oflocet 200mg, Fleming1g, Daflon 1g
50	M	HOSPITALISE	8days	HIV	Ceftriaxone1g,Cotrim 960mg	HIV,CRP,MP	Dead	NONE
76	M	HOSPITALISE	12days	Afib	Fleming 1g, Perfalgan1g	Chest CT SCAN, CRP	Alive(improved)	Fleming 1g tabs
46	M	HOSPITALISE	14days	NONE	RHEZ, Vitamin BCO	CXR, FBC, CRP, HIV	Alive(improved)	NOT INDICATED
58	M	HOSPITALISE	6days	NONE	Fleming 1g,Azithromycin 500mg	CXR	Alive(improved)	Fleming 1g tabs
55	M	HOSPITALISE	10days	CKD5	Fleming 1g, solcer40mg, trabar inj, levofloxacine inj	CXR, ECG	Alive(improved)	Levofloxacine tabs, amoxiclav 1g sachets
60	M	HOSPITALISE	1day	NONE	Fleming 1g	CXR, CRP, AFB	Alive(improved)	Ticasse 1g
42	M	HOSPITALISE	7days	HF	Fleming 1g, lasilix 20mg IV, Azithromycin 500mg, solcer40mg	Urea/Creat, serum electrolytes	Dead	NONE
76	M	HOSPITALISE	7days	NONE	Fleming1g, NS 500CC	CXR, FBC,CRP,MP	Alive(improved)	Fleming 1g tabs, celebid 100mg
76	M	HOSPITALISE	1day	NONE	Fleming 1g, Azithromycin 500mg, solcer40mg	CXR,FBC,CRP,U/C	Alive(improved)	NONE
63	M	HOSPITALISE	2days	CKD	Meronia 1g iv, ofloxacin 200mg IV, Trabar inj 1amp, Azithromycin tabs	CXR, FBC,CRP,COVID-19	Dead	NONE
59	M	HOSPITALISE	14days	HF	Fleming 1g IV, lasilix 20mg, azithromycin500mg(1-0-0)	FBC, CRP, Urea/Creat, COVID-19	Alive(improved)	NONE
69	M	HOSPITALISE	4days	Sepsis	Fleming 1g,	FBC, Urea/creat, MP,HBA1C, Serum electrolytes	Dead	NONE
72	M	HOSPITALISE	21days	CVA	Cetafor 1g, dexa4mg iv	Urea/Creat,fbc, CXR	Alive(improved)	NONE
52	M	HOSPITALISE	7days	HTN	Fleming 1g,lovenox4omg	FBC	Alive(improved)	Fleming 1g tabs
47	M	HOSPITALISE	11days	HIV	Fleming 1g, NS500CC, Azithromyin 500mg	FBC, XR, sputum AFB	Alive(improved), discharged on request	NONE
53	M	HOSPITALISE	30days	CKD5	Fleming 1g,PCM1g	CXR,Urea/creat, FBC	NONE	NONE
84	M	HOSPITALISE	11days	NONE	Fleming 1g, Azithromycin 500mg, NS 500cc	Chest CT SCAN	Alive(improved)	Ulcizone 20mg (0-0-1)
46	M	HOSPITALISE	6days	HF	Fleming 1g/ Loveenox 40mg	COVID-19,HBA1C	Alive(improved)	Fleming1g tabs
55	M	HOSPITALISE	22/2/21	2021-08-04	HIV	VITC, HAART,Fleming 1g,dexa 4mg inj,solcer40mg	ECG,CXR,Cardiac echo,AFB,FBC	Alive(improved)
74	M	HOSPITALISE	26/9/21	29/9/21	NONE	Natecal D,VIT C,Zn, Ceftriaxone1g,Azithromycin tabs, NS 500CC	CRP,COVID-19,FBC,UREA	Alive(improved)
33	M	HOSPITALISE	25/9/21	2021-02-10	NONE	Fleming 1g, Dexa 4mg, solcer 40mg,azithromycin500mg,Natecal D,VIT C,Zn,revitalose	FBC,Urea/creat,CRP,FBS	Alive(improved)
46	M	HOSPITALISE	23/9/21	28/9/21	HIV	Fleming 1g, pcm1g,Azithromycin 500mg,NS 500cc, RHEZ,batrim, VitC,zinc	CRP,MP,FBC,ESR,COVID-19	DEAD
57	M	HOSPITALISE	14/9/21	18/9/21	HF	Fleming 1g, Dexa 4mg, solcer 40mg,azithromycin500mg,Natecal D,VIT C,Zn,revitalose	CRP,U/A,H.pylori,FBC,COVID-19	DEAD
70	M	HOSPITALISE	2021-08-04	14/4/21	NONE	Fleming 1g, Dexa 4mg, solcer 40mg,azithromycin500mg,Natecal D,VIT C,Zn,revitalose	CRP,MP,FBC,ESR,COVID-19	DEAD
80	M	HOSPITALISE	2021-12-09	2021-02-10	NONE	Fleming 1g, Dexa 4mg, solcer 40mg,azithromycin500mg,Natecal D,VIT C,Zn,revitalose	FBC,H.pylori,CXR	Alive(improved)
68	M	HOSPITALISE	2021-07-09	25/9/21	HIV	Fleming 1g, Dexa 4mg, solcer 40mg,azithromycin500mg,Natecal D,VIT C,Zn,revitalose	CRP,U/A,H.pylori,FBC,COVID-19	Alive(improved)
53	M	HOSPITALISE	21/9/21	30/9/21	AKI,LVSD	Fleming 1g, Dexa 4mg, solcer 40mg,azithromycin500mg,Natecal D,VIT C,Zn,revitalose	CRP,MP,FBC,ESR,COVID-19, Urea/Creat	Alive(improved)
60	M	HOSPITALISE	2021-03-09	22/9/2021	NONE	Fleming 1g, Dexa 4mg, solcer 40mg,azithromycin500mg,Natecal D,VIT C,Zn,revitalose	ECG,CXR,Cardiac echo,AFB,FBC	Alive(improved)
64	M	HOSPITALISE	23/4/21	30/4/21	NONE	Fleming 1g, Dexa 4mg, solcer 40mg,azithromycin500mg,Natecal D,VIT C,Zn,revitalose	Chest CT SCAN	DEAD
50	M	HOSPITALISE	21/8/21	25/8/21	Malaria	Fleming 1g, Dexa 4mg, solcer 40mg,azithromycin500mg,Natecal D,VIT C,Zn,revitalose, NS, Pcm1g	FBC,CRP, CXR, U/A,MP, AFB	DEAD
55	M	HOSPITALISE	2021-11-10	2021-12-10	AKI	Fleming 1g, Dexa 4mg, solcer 40mg,azithromycin500mg,Natecal D,VIT C,Zn,revitalose	CRP, FBC	DEAD
68	M	HOSPITALISE	2021-11-04	14/4/21	NONE	Fleming 1g, Dexa 4mg, solcer 40mg,azithromycin500mg,Natecal D,VIT C,Zn,revitalose	FBC, CRP,MP,COVID-19	DEAD
57	M	HOSPITALISE	2021-07-08	2021-12-08	NONE	Fleming 1g, Dexa 4mg,azithromycin500mg,Natecal D,VIT C,Zn,revitalose	CRP, Urea/Creat, FBC, COVID-19, CXR	DEAD
67	M	HOSPITALISE	2021-01-09	2021-06-09	NONE	Natecal D,VIT C,Zn, Fleming1g,Azithromycin tabs, lovenox 4000	FBC,CRP, CXR, COVID-19,MP	DEAD
41	M	HOSPITALISE	14/5/21	17/5/21	NONE	Natecal D,VIT C,Zn, Fleming 1g,Azithromycin tabs, NS 500CC,solcer 40mg,hydrocortisone 100mg	FBC, CXR,COVID-19, Urea/creat	DEAD
56	M	HOSPITALISE	23/9/21	30/9/21	HIV	Ceftriaxone 1g, Dexa 4mg, solcer 40mg,azithromycin500mg,Natecal D,VIT C,Zn	FBC,CXR, Urea/Creat	DEAD
56	M	HOSPITALISE	2021-05-09	2021-06-09	HIV	Fleming 1g, Dexa 4mg,azithromycin500mg,Natecal D,VIT C,Zn,revitalose	COVID-19, Urea/Creat,FBS	DEAD
82	M	HOSPITALISE	2021-12-09	18/9/21	HIV	Fleming 1g, Dexa 4mg, solcer 40mg,azithromycin500mg,Natecal D,VIT C,Zn,revitalose	Chest CT SCAN	Alive(improved)
51	M	HOSPITALISE	29/9/21	2021-09-10	NONE	Fleming 1g, Dexa 4mg, solcer 40mg,azithromycin500mg,Natecal D,VIT C,Zn,revitalose	FBC,Chest CT SCAN	Alive(improved)
52	M	HOSPITALISE	2021-03-11	16/11/21	NONE	Fleming 1g, Dexa 4mg, azithromycin500mg,Natecal D,VIT C,Zn,revitalose	Chest CT SCAN, COVID-19	Alive(improved)
34	M	HOSPITALISE	2021-12-12	18/12/21	Encephalitis	Fleming 1g, Dexa 4mg, solcer 40mg,azithromycin500mg,Natecal D,VIT C,Zn,revitalose, lovenox 40mg	FBC,CRP,CXR,U/C	Alive(improved)
81	M	HOSPITALISE	13/1/2021	21/1/21	Malaria	Fleming 1g, Dexa 4mg, solcer 40mg,azithromycin500mg,Natecal D,VIT C,Zn,revitalose	CXR,FBC,CRP,MP, U/A	Alive(improved)
60	M	HOSPITALISE	21/01/2021	27/1/21	HTN	Fleming 1g, Dexa 4mg, solcer 40mg,azithromycin500mg,Natecal D,VIT C,Zn,revitalose	FBC,U/A	Alive(improved)
42	M	HOSPITALISE	19/3/21	23/3/21	NONE	Fleming 1g, Dexa 4mg, solcer 40mg,azithromycin500mg,Natecal D,VIT C,Zn,revitalose	FBC,CXR,CRP, U/A	Alive(improved)
70	M	HOSPITALISE	2021-11-08	18/8/21	HTN	Fleming 1g, Dexa 4mg, solcer 40mg,azithromycin500mg,Natecal D,VIT C,Zn,revitalose	SLE	Alive(improved)
80	M	HOSPITALISE	20/5/21	2021-02-06	HTN	Fleming 1g, Dexa 4mg, solcer 40mg,azithromycin500mg,Natecal D,VIT C,Zn,revitalose	bronchectasis	Alive(improved)
50	M	HOSPITALISE	2021-01-05	2021-09-05	HTN	Fleming 1g, Dexa 4mg, solcer 40mg,azithromycin500mg,Natecal D,VIT C,Zn,revitalose	NONE	Alive(improved)
86	M	HOSPITALISE	2021-09-04	15/4/21	HIV	Fleming 1g, Dexa 4mg, solcer 40mg,azithromycin500mg,Natecal D,VIT C,Zn,revitalose	enteritis	Alive(improved)
65	M	HOSPITALISE	13/8/21	2021-04-09	NONE	Fleming 1g, Dexa 4mg, solcer 40mg,azithromycin500mg,Natecal D,VIT C,Zn,revitalose	DM	Alive(improved)
49	M	HOSPITALISE	18/8/21	30/8/21	sepsis, HF	Fleming 1g, Dexa 4mg, solcer 40mg,azithromycin500mg,Natecal D,VIT C,Zn,revitalose	NONE	Alive(improved)
83	M	HOSPITALISE	23/5/21	2021-01-06	none	Fleming 1g, Dexa 4mg, solcer 40mg,azithromycin500mg,Natecal D,VIT C,Zn,revitalose	HIV,Urea/Creat	Alive(improved)
58	M	HOSPITALISE	2021-03-05	14/5/21	HTN,DM	Fleming 1g, Dexa 4mg, solcer 40mg,azithromycin500mg,Natecal D,VIT C,Zn,revitalose	CXR,FMC,CRP	Alive(improved)
74	M	HOSPITALISE	2021-11-10	17/10/21	AKI	Fleming 1g, Dexa 4mg, solcer 40mg,azithromycin500mg,Natecal D,VIT C,Zn,revitalose	Urea/creat, serum electrolyte,FBC	Alive(improved)
65	M	HOSPITALISE	2021-07-04	14/4/21	NONE	Fleming 1g, Dexa 4mg, solcer 40mg,azithromycin500mg,Natecal D,VIT C,Zn,revitalose	FBC,CXR,UA	Alive(improved)
97	M	HOSPITALISE	2021-03-01	22/1/21	NONE	Fleming 1g, Dexa 4mg, solcer 40mg,azithromycin500mg,Natecal D,VIT C,Zn,revitalose	NONE	Alive(improved)
47	M	HOSPITALISE	2021-09-01	16/1/21	NONE	Fleming 1g, Dexa 4mg, solcer 40mg,azithromycin500mg,Natecal D,VIT C,Zn,revitalose	HIV	Alive(improved)
87	M	HOSPITALISE	2021-03-01	23/1/21	NONE	Fleming 1g, Dexa 4mg, solcer 40mg,azithromycin500mg,Natecal D,VIT C,Zn,revitalose	NONE	Alive(improved)
75	M	HOSPITALISE	21/1/21	31/1/21	HIV	Fleming 1g, Dexa 4mg, solcer 40mg,azithromycin500mg,Natecal D,VIT C,Zn,revitalose	FBC, CRP,CXR	Alive(improved)
38	M	HOSPITALISE	2021-02-06	15/6/21	NONE	Fleming 1g, Dexa 4mg, solcer 40mg,azithromycin500mg,Natecal D,VIT C,Zn,revitalose	FBC,CRP,CXR	Alive(improved)
72	M	HOSPITALISE	2021-02-06	2021-08-06	HIV	Fleming 1g, Dexa 4mg, solcer 40mg,azithromycin500mg,Natecal D,VIT C,Zn,revitalose	CXR, HIV,FBC	Alive(improved)
70	M	HOSPITALISE	2021-09-06	21/6/2021	NONE	Fleming 1g, Dexa 4mg, solcer 40mg,azithromycin500mg,Natecal D,VIT C,Zn,revitalose	CXR	Alive(improved)
33	M	HOSPITALISE	2022-04-12	2022-08-12	Malaria	Zn tabs,solcer 40mg,pcm1g,Aclav 1g sachet,Ns 500cc, SG 10%	CRP,FBC,HIV	Alive(improved)
72	M	HOSPITALISE	27/12/22	29/12/22	HTN	Fleming 1g	CXR, FBC	Alive(improved)
58	M	HOSPITALISE	16/7/22	2022-03-08	CHF	Ceftriaxone 1g, mucomyst	HIV,CXT,FBC	Alive(improved)
70	M	HOSPITALISE	2022-12-03	25/3/22	HF	Fleming 1g,levobact 750mg	HIV,CXT,FBC	Alive(improved)
53	M	HOSPITALISE	2023-11-08	17/8/23	NONE	Macromax 500mg, RHEZ	Sputum AFB	Alive(improved)
54	M	HOSPITALISE	30/12/22	2023-10-01	HTN	Fleming1g, Azithromycin 500mg, Solcer40mg, Lovenox40mg	FBC,CXR, Urea/crea	Alive(improved)
50	M	HOSPITALISE	2023-04-10	2023-12-10	CKD, Sepsis	Fleming 1g,Oflocet 200mg	CRP, FBC,CXR	Alive(improved), on request
42	M	HOSPITALISE	4days	HIV	RHEZ,solcer40mg	FBC	Alive(improved)	Cotrim 960mg,HAART
42	M	HOSPITALISE	13days	NONE	RHEZ,Solcer 40mg,, Fleming 1g, NS500cc	CXR, Urea, FBC, MP	Alive(improved)	NOT INDICATED
42	M	HOSPITALISE	11days	CKD	Meronia 1g, Oflocet 200mg IV,RHEZ	CRP,CXR, Creat, FBC	Alive(improved)	Arcoxia 960mg, RHEZ
47	M	HOSPITALISE	5days	NONE	Fleming 1g	CRP,FBC	Alive(improved)	Fleeming tabs
39	M	HOSPITALISE	21days	HIV	RHEZ,HAART	CXR	Alive(improved)	Azithromycin 500mg
40	M	HOSPITALISE	12daya	NONE	NONE	NONE	Alive(improved)	NONE
32	M	HOSPITALISE	3days	HIV	NS 500CC, solcer 40mg,	AFBI,MP,U/A,HBSAg,HCV, Abdo U/S	NOT INDICATED	NOT INDICATED
74	M	HOSPITALISE	21days	NONE	RHEZ	NONE	Alive(improved)	NOT INDICATED
43	M	HOSPITALISE	11days	NONE	RHEZ, Vit Bco	NONE	Alive (improved)	RHEZ, Vit BCO
49	M	HOSPITALISE	14days	HIVAN	Fleming 1g tabs, azithromycin 500mg tabs,RHEZtabs, Vitamin Bco	MP,CXR	Alive(improved), discharged on request	NONE
50	M	HOSPITALISE	26days	NONE	Fleming 1g,, RHEZ	Chest CT scan	Alive(improved), discharged on request	NONE
43	M	HOSPITALISE	23days	HIV	RHEZ, Solumedrol 120mg	FBC/Urea/Creat,cxr, sputum AFB	Alive(improved),Absconed	NONE
27	M	HOSPITALISE	9days	NONE	RHEZ, Fleming 1g	CRP, UREA	Alive(improved), discharged on request	NONE
62	M	HOSPITALISE	5days	TB	Fleming 1g, Perfalgan 1g, Azithromycin	CXR	Dead	NONE
31	M	HOSPITALISE	7days	NONE	Fleming 1g, Perfalgan 1g, Azithromycin	CXR, FBC, ASAT/ALAT	Alive(improved)	Fleming1g tabs
98	M	OPD		NOT INDICATED	Bestastene, litacold, vaporam	FBC, CRP,CXR
29	M	OPD		NOT INDICATED	Fleming1g	CXR,FBC
54	M	OPD		CHF	NOT INDICATED	CXR,FBC,U/A
35	M	OPD		NOT INDICATED	Fleming 1g,Azithromycin 500mg	CXR,CRP,FBC,U/A,Sputum analysis
30	M	OPD		NO	NO	HIV,FBC,CXR,MP, UREA/CREAT
46	M	OPD		NOT INDICATED	Fleming 1g	FBC, CXR, Urea/creat
70	M	OPD		Bronchitis	Fleming 1g	FBC,CRP,CXR
75	M	OPD		NOT INDICATED	Perfalgan 1g, Azithromycin 500mg	FBC,CXR,MP,CRP,sputum analysis
29	M	OPD		NOT INDICATED	Fleming 1g,Azithromycin 500mg , Perfalgan 1g	FBC,CRP,CXR,U/C
62	M	OPD		NOT INDICATED	Fleming 1g,Azithromycin 500mg , Perfalgan 1g	FBC,CRP,CXR,U/C
60	M	OPD		NOT INDICATED	Ticasse, zocin	CXR,FBC,CRP,SPUTUM AFB
50	M	OPD		NOT INDICATED	Fleming 1g,Zocin, trabar	FBC,CRP,HIV,AFB
43	M	OPD		NOT INDICATED	Fleming 1g,Zocin	CXR,FBC,CRP
76	M	OPD		Gastritis	solcer 40mg	FBC,CXR
85	M	OPD		NOT INDICATED	Fleming 1g, PCM1g	FBC,U/A
34	M	OPD		NOT INDICATED	NOT INDICATED	FBC,MP
65	M	OPD		NOT INDICATED	Ceftriaxone 1g,metro500mg	CXR,FBC
76	M	OPD		DM	NOT INDICATED	FBC,CXR
36	M	OPD		NONE	NOT INDICATED	NOT INDICATED
29	M	OPD		NONE	Fleming 1g, solcer 40mg, NS500CC,	FBC,CRP,H.PYLORI,CXR
34	M	OPD		NONE	Aclav1g	CXR,FBC,CRP
69	M	OPD		NONE	amoxiclav sachets, neutrocold	CXR,FBC,CRP,U/C
65	M	OPD		NONE	ACLAV 1g, azithromycin 500mg	CXR, U/A,FBC, U/C
40	M	OPD		NONE	Amoxiclav sachets	Urea, Creatinine, U/A
56	M	OPD		NONE	Amoxiclav sachets	CXR
27	M	OPD		NONE	Amoxiclav sachets	CXR
33	M	HOSPITALISE	14	NONE	Fleming1g, RHEZ	CXR, putum analyi	Dead	NONE
50	M	HOSPITALISE	9	Diabete	Fleming 1g	CXR	Alive(improved)	Fleming tab
68	M	HOSPITALISE	23	arthriti	Fleming 1g,Ciprofloxacine 500mg, trabar 1am	HIV, FBC	Alive(improved)	NONE
47	M	HOSPITALISE	5	Lymphadenopathy	N 500CC, Metro 500mg, cotrim 960mg	CXR	Alive(improved)	NONE
45	M	HOSPITALISE	6	COPD	Bactrim960mg, Fleming 1g	U/	Alive (improved)	Cotrim 960mg
38	M	HOSPITALISE	18	NONE	RHEZ, vitamin Bcomlex	Urea/Creat,CXR,FBC	Alive (improved)	Amoxiclav achet, azithromycin 500mg, lailix 40mg
36	M	HOSPITALISE	1	NONE	Fleming 1g, Azithromycin 500mg, olcer40mg	CXR,HIV	Alive (improved)	NONE
23	M	HOSPITALISE	4	epilepy	Fleming 1g	chet CT CAN, COVID-19, CXR	Alive(improved)	RHEZ, vit BCO
29	M	HOSPITALISE	5	NONE	RHEZ	Chet CT CAN, Gene xpert	Alive(improved)	RHEZ, vit BCO
40	M	HOSPITALISE	13	AKI	RHEZ,Lovenox 40mg	CXR, FBC,CRP,U/A	Alive(improved), dicharged on requet	NONE
25	M	HOSPITALISE	4	NONE	Fleming1g, azithromycin 500mg,olcer40mg	CXR, putum AFB	Dead	NONE
25	M	HOSPITALISE	3	NONE	Fleming 1g,n 500cc	NONE	Alive(improved)	Fleming tab
22	M	HOSPITALISE	2	NONE	Fleming 1g tab, N500cc	FBC	Alive(improved)	Fleming tab
44	M	HOSPITALISE	4days	HIV	Cotrim960mg, HAART,Fleming 1inj 1g, Fercefol tabs	Sputum AFB	Alive(improved)	HAART, Fleming tabs
33	M	HOSPITALISE	14days	NONE	Fleming 1g, Azithromycin 500mg, solcer40mg	CXR, sputum AFB	Alive(improved)	NONE
55	M	HOSPITALISE	2days	NONE	Azithromyin 500mg, Fleming 1g tabs	CXR,	NOT INDICATED	NONE
40	M	HOSPITALISE	7days	HIV	Fleming1g, Perfalgan 1g, NS500cc	FBC,CRP,Sputum AFB	Alive(improved)	NONE
43	M	HOSPITALISE	15days	NONE	RHEZ, Fleming 1g	CXR	Alive(improved)	NOT INDICATED
50	M	HOSPITALISE	10days	NONE	Fleming 1g IV, azithromycin500mg(1-0-0)	CXR, FBC,CRP,MP	Alive, referred to Douala for suspected lung CA	NONE
52	M	HOSPITALISE	1day	NONE	Fleming 1g	COVID-19	Dead	NONE
27	M	HOSPITALISE	7days	Sepsis	Fleming 1g, NS 500cc	CXR	Alive(improved)	Azithromycin 500mg, Fleming1g
22	M	HOSPITALISE	1day	CKD	Ticasse 1g, Azithromycin500mg	NONE	Alive(improved)	Ticasse 1gtabs, Azithromycin 500mg
30	M	HOSPITALISE	2days	HIV	Bactrim 960mg, ceftriaxone 1g, solumedrol 120mg IV, perfalgan 1g IV, solcer 40mg IV, NS 500CC IV	HIV, FBC,MP	Dead	NONE
53	M	HOSPITALISE	8days	HF	RHEZ,Fleming1g, solcer40mg,lasilix 20mg,azithromycin 500mg	U/A, MP,FBC,CXR, Serumelectrolytes	Alive(improved)	Amoxiclav 1g tabs, azithromycin 500mg tabs
35	M	HOSPITALISE	2days	NONE	Fleming 1g IV, Perfalgan 1g, solcer 40mg	CXR, FBC,CRP,MP	Alive(improved)	Fleming tabs
34	M	HOSPITALISE	9days	NONE	Fleming 1g IV, azithromycin500mg(1-0-0)	CXR	Alive(improved)	Floxapen 500mg, , Oflocet 200mg
32	M	HOSPITALISE	5days	Malaria	Fleming1g, Pcm 1g, NS500CC	CXR, FBC, CRP, HIV	Alive(improved)	Fleming 1g tabs
32	M	HOSPITALISE	9days	NONE	Fleming 1g	FBC,CXR,CRP,HIV	Alive(improved)	Aclav 1g sachets
24	M	HOSPITALISE	5days	NONE	Fleming 1g, macromax 500mg	CXR	Alive(improved),discharged on request	NONE
47	M	HOSPITALISE	8days	NONE	Fleming 1g, Azithromycin 500mg, solcer40mg, pcm 1g	FBC,CXR,CRP	Alive(improved)	Aclav 1g sachets
23	M	HOSPITALISE	6days	NONE	Fleming1g, Azithromycin 500mg	CXR	Alive (improved)	Fleming 1g tabs, azithromycin 500mg tabs
33	M	HOSPITALISE	4days	CAP	Fleming 1g, Azithromycin 500mg, solcer 40mg, PCM 1g	CRP,CXR,Urea/Creat	Alive(improved)	Ticasse 1g
62	M	HOSPITALISE	4days	NONE	Fleming 1g, Azithromycin 500mg, solcer40mg	CXR	Alive(improved)	Fleming tabs
40	M	HOSPITALISE	5days	HIV	Ceftriaxone1g, Azithromycin 500mg	CXR	Alive(improved)	NONE
34	M	HOSPITALISE	3days	CHF	Fleming1g, Azithromycin 500mg	CXR	Alive(improved)	NONE
32	M	HOSPITALISE	7days	CAP	Ceftriaxone 2g, pcm1g	FBC,CRP,CXR	Alive(improved)	Ceftriaxone 1g
22	M	HOSPITALISE	6days	CAP	Fleming 1g,Azithromycin 500mg,Perfalgan 1g	FBC, ESR	Alive(improved)	NONE
27	M	HOSPITALISE	10days	TB	RHEZ, Vitamin BCO	FBC, CRP,CXR	Alive(improved)	Rhez tabs, vit BCO
21	M	HOSPITALISE	9days	HTN	Fleming1g, Azithromycin500mg,solcer40mg	FBC	Alive(improved)	NONE
49	M	HOSPITALISE	3days	NONE	Fleming 1g, solcer40mg	FBC, CRP,U/C,Urea/Creat	Dead	NONE
26	M	HOSPITALISE	12days	NONE	Fleming 1g, Perfalgan 1g	CXR	Alive(improved)	NONE
70	M	HOSPITALISE	9days	HTN	Fleming1g	CRP,FBC, Urea/Creat	Alive(improved)	Fleming 1g tabs
25	M	HOSPITALISE	11days	HTN	Lasilix20mg, carbocysteine syrup,Ticasse 1g	Sputum AFB	Alive (improved)	Ticasse 1g, Tafurose 40mg
26	M	HOSPITALISE	2021-06-09	2021-09-09	NONE	Natecal D,VIT C,Zn, Fleming1g,Azithromycin tabs, lovenox 4000	CRP,U/A,H.pylori,FBC,COVID-19	Alive(improved)
63	M	HOSPITALISE	13/9/211	19/9/23	HIV	Natecal D,VIT C,Zn, Fleming 1g,Azithromycin tabs, NS 500CC,solcer 40mg,hydrocortisone 100mg	CRP,U/A,H.pylori,FBC,COVID-19	Alive(improved)
73	M	HOSPITALISE	2021-10-09	2021-11-09	NONE	Fleming 1g, Dexa 4mg, solcer 40mg,azithromycin500mg,Natecal D,VIT C,Zn,revitalose	FBC, U/A,Urea/Creat	DEAD
33	M	HOSPITALISE	23/1/2021	2021-05-02	cholecystitis	Fleming 1g, Dexa 4mg, solcer 40mg,azithromycin500mg,Natecal D,VIT C,Zn,revitalose	FBC,CXR	Alive(improved)
58	M	HOSPITALISE	13/9/21	24/9/21	Rheumatoid arthritis	Fleming 1g, Dexa 4mg, solcer 40mg,azithromycin500mg,Natecal D,VIT C,Zn,revitalose	anemia	Alive(improved)
38	M	HOSPITALISE	29/5/21	14/6/21	HTN	Fleming 1g, Dexa 4mg, solcer 40mg,azithromycin500mg,Natecal D,VIT C,Zn,revitalose	CHF	Alive(improved)
33	M	HOSPITALISE	2021-07-04	2021-12-04	NONE	Fleming 1g, Dexa 4mg, solcer 40mg,azithromycin500mg,Natecal D,VIT C,Zn,revitalose	anemia	Alive(improved)
32	M	HOSPITALISE	29/4/21	18/5/21	HIV	Fleming 1g, Dexa 4mg, solcer 40mg,azithromycin500mg,Natecal D,VIT C,Zn,revitalose	malaria, meningitis	Alive(improved)
34	M	HOSPITALISE	2021-03-05	13/5/21	HTN	Fleming 1g, Dexa 4mg, solcer 40mg,azithromycin500mg,Natecal D,VIT C,Zn,revitalose	FBC,CRP	Alive(improved)
33	M	HOSPITALISE	2021-06-04	18/4/21	HTN	Fleming 1g, Dexa 4mg, solcer 40mg,azithromycin500mg,Natecal D,VIT C,Zn,revitalose	NONE	Alive(improved)
39	M	HOSPITALISE	2021-06-04	25/4/21	HTN	Fleming 1g, Dexa 4mg, solcer 40mg,azithromycin500mg,Natecal D,VIT C,Zn,revitalose	CXR	Alive(improved)
24	M	HOSPITALISE	2021-08-01	15/1/21	NONE	Fleming 1g, Dexa 4mg, solcer 40mg,azithromycin500mg,Natecal D,VIT C,Zn,revitalose	NONE	Alive(improved)
62	M	HOSPITALISE	2021-12-01	30/1/21	NONE	Fleming 1g, Dexa 4mg, solcer 40mg,azithromycin500mg,Natecal D,VIT C,Zn,revitalose	HTN, DM	Alive(improved)
21	M	HOSPITALISE	2021-05-06	22/6/21	NONE	Fleming 1g, Dexa 4mg, solcer 40mg,azithromycin500mg,Natecal D,VIT C,Zn,revitalose	FBC, ESR	Alive(improved)
26	M	HOSPITALISE	29/6/21	2021-07-07	NONE	Fleming 1g, Dexa 4mg, solcer 40mg,azithromycin500mg,Natecal D,VIT C,Zn,revitalose	COVID-19,HBA1C	Alive(improved)
22	M	HOSPITALISE	16/10/22	19/10/22	NONE	Azithromycin 500mg, pcm1g, Sekrol syrup,zinc tabs, SG 5%	CXR,COVID-19	Alive(improved)
34	M	HOSPITALISE	1day	NONE	Cetafor 1g IV,NS 500cc	CRP, CXR, FBC, AFB	Dead	NONE
60	M	HOSPITALISE	37days	NONE	Fleming 1g IV, azithromycin500mg(1-0-0), NS500cc,RHEZ	U/A,CRP,FBC	Alive(improved)	RHEZ
30	M	HOSPITALISE	11days	NONE	Fleming 1g,RHEZ	CXR	Alive(improved)	RHEZ
40	M	HOSPITALISE	21days	NONE	Fleming 1g, Azithromycine 500mg, NS500cc, solcer 40mg	FBC, CXR, HIV, HbsAG	Alive(improved)	RHEZ, Becilan, vit BCO, Fleming 1g
33	M	HOSPITALISE	5days	NONE	Fleming 1g	CXR	Alive(improved)	Ticasse 1g
26	M	HOSPITALISE	2days	NONE	Fleming 1g	CXR	Alive(improved)	NONE
21	M	HOSPITALISE	15days	NONE	RHEZ, solcer 40mg IV	MP, CRP, FBC	Alive(improved)	NOT INDICATED
37	M	HOSPITALISE	60days	NONE	Cotrim 960mg tabs, acupan inj, trabar 100mg sc, acupan 1amp	CXR,	Alive(improved)	RHEZ
23	M	HOSPITALISE	10days	NONE	RHEZ	NONE	Alive(improved)	RHEZ
27	M	HOSPITALISE	5days	COPD	Fleming 1g, Macromax 500mg, lasilix 20mg	CXR, AFB	Alive (improved)	Fleming tabs, macromax 500mg, lasilix 20mg tabs
23	M	HOSPITALISE	4days	NONE	RHEZ, Vitamin BCO	Sputum AFB	Alive(improved)	RHEZtabs, Vitamin Bco
39	M	HOSPITALISE	23days	NONE	RHEZ, Vitamin BCO	FBC, Sputum AFB	Alive(improved)	NONE
40	M	HOSPITALISE	14days	HIV	Celecoxib 200mg,Fleming 1g tabs, azithromycin 500mg tabs,RHEZtabs, Vitamin Bco	CRP,MP,HBaAg,sputum AFB	Alive(improved)	Fleming 1g tabs, azithromycin 500mg tabs,RHEZtabs, Vitamin Bco
24	M	HOSPITALISE	15days	NONE	RHEZ, solcer 40mg IV	MP, CRP, FBC	Alive(improved)	NOT INDICATED
37	M	HOSPITALISE	13days	AKI	Ceftriaxone1g, bactrim960mg	CXR,HIV,FBC	Alive(improved)	NONE
42	M	HOSPITALISE	8days	NONE	Fleming 1g, Azithromycin 500mg, NS500CC	CRP,FBCCXR,CHEST CT SCAN	Alive(improved)	Aclav 1g sachets
23	M	HOSPITALISE	9days	NONE	Fleming 1g, RHEZ, Azithromycine 500mg, vitamin Bcomplex	FBC,CRP,CXR	Alive(improved)	Fleming 1g sachet
25	M	HOSPITALISE	20days	TB	Solcer 40mg, RHEZ	CXR, HIV,FBC	Alive(improved)	RHEZ tabs
23	M	HOSPITALISE	2days	HIV	Fleming 1g, Azithromycin 500mg, Bactrim960mg	CXR	Dead	NONE
37	M	HOSPITALISE	1day	HIV	Fleming 1g,Cotrim 960mg, NS 500cc	CXR, FBC,CRP	AAlive(improved)	Dead
23	M	OPD		NONE	Amoxiclav sachets	CXR
90	M	HOSPITALISE	2021-01-12	16/12/21	NONE	Fleming 1g, Dexa 4mg, solcer 40mg,azithromycin500mg,Natecal D,VIT C,Zn,revitalose	ECG,CXR,Cardiac echo,AFB,FBC	DEAD
62	M	HOSPITALISE	17/1/2021	25/1/21	HTN, DM, Sepsis	Fleming 1g, Dexa 4mg, solcer 40mg,azithromycin500mg,Natecal D,VIT C,Zn,revitalose	Urea/Creat, U/A,Serum electrolytes	Alive(improved)
93	M	HOSPITALISE	15/3/21	25/3/21	Bronchitis	Fleming 1g, Dexa 4mg, solcer 40mg,azithromycin500mg,Natecal D,VIT C,Zn,revitalose	malaria	Alive(improved)
58	M	HOSPITALISE	1	HIV	Fleming 1g, Azithromycin 500mg, olcer40mg	FBC, CRP,U/C,MP	Alive (improved)	Bactrim 960mg, RHEZ
70	M	HOSPITALISE	10	COPD	RHEZ, Fleming 1g, Lailix 20mg	CXR	Alive(improved)	Fleming 1g tab(1-1-1)
70	M	HOSPITALISE	7	HF	Fleming 1g, lailix 20mg	CXR	Dead	NONE
90	M	HOSPITALISE	4days	NONE	Azithromyin 500mg, Fleming 1g tabs	CXR	Alive(improved)	Fleming 1g tabs, azithromycin 500mg tabs
90	M	HOSPITALISE	4days	NONE	Azithromyin 500mg, Fleming 1g tabs	CXR	Alive(improved)	Fleming 1g tabs, azithromycin 500mg tabs
81	M	HOSPITALISE	1day	NONE	Fleming 1g, Azithromycin 500mg, solcer 40mg	NONE	Dead	NONE
57	M	HOSPITALISE	1day	NONE	Fleming1g, Pcm 1g, NS500CC	CXR, FBC,CRP	Alive(improved),discharged on request	NONE
70	M	HOSPITALISE	2021-01-10	2021-03-10	NONE	Fleming 1g, Dexa 4mg, solcer 40mg,azithromycin500mg,Natecal D,VIT C,Zn,revitalose, lovenox 40mg	CXR, FBC, COVID-19, Urea/Creat	DEAD
72	M	HOSPITALISE	13/10/21	14/10/21	HTN	Fleming 1g, Dexa 4mg, solcer 40mg,azithromycin500mg,Natecal D,VIT C,Zn,revitalose	CT scan, ECG, COVID-19	DEAD
82	M	HOSPITALISE	21/5/21	15/5/21	none	Fleming 1g, Dexa 4mg, solcer 40mg,azithromycin500mg,Natecal D,VIT C,Zn,revitalose	NONE	Alive(improved)
70	M	HOSPITALISE	1day	NONE	RHEZ, vitamin Bco tabs	NONE	Dead	NONE
42	M	HOSPITALISE	21days	NONE	RHEZ	HIV,FBC,AFB,CRP	Alive(improved)	NONE
107	M	OPD		NOT INDICATED	Fleming1g	FBC,CRP,MP
111	M	OPD		NOT INDICATED	Fleming 1g,Azithromycin 500mg , Dolipran	CXR,FBC,CRP
43	M	OPD		NONE	Amoxiclav sachets	FBC,CRP,MP ,CXR
38	M	OPD		NONE	ACLAV 1g	FBC,CRP,U/A,CXR
70	M	OPD		NONE	ACLAV 1g	FBC,CRP,MP ,U/C,CXR
42	M	OPD		NONE	NOT INDICATED	NOT INDICATED
44	M	OPD		NONE	Fleming 1g, solcer 40mg, NS500CC,	FBC,CRP,H.PYLORI,CXR
34	M	OPD		NONE	Aclav1g	CXR,FBC,CRP
70	M	OPD		NONE	ACLAV 1g, azithromycin 500mg	CXR, U/A
55	M	OPD		NONE	ACLAV 1g, azithromycin 500mg	CXR, U/A,FBC, U/C
56	M	OPD		NONE	Amoxiclav sachets	CXR
39	M	OPD		NONE	Amoxiclav sachets	CXR, U/A,FBC, U/C
48	M	OPD		NONE	Amoxiclav sachets	FBC,CRP,MP
28	M	OPD		NONE	Amoxiclav sachets	FBC,CRP,MP ,CXR
67	M	OPD		NONE	ACLAV 1g	FBC,CRP,CXR
38	M	OPD		NONE	ACLAV 1g	FBC,CRP,U/A,CXR
