# Supplementary material for: Trends and factors associated with pneumonia mortality at Buea Regional Hospital in Cameroon from 2020 to 2023
Source: PLoS One. 2025 Dec 9;20(12):e0313234. doi: 10.1371/journal.pone.0313234 (PMC12688150; doi:10.1371/journal.pone.0313234)
Supplement: S2 File — (XLSX) [file pone.0313234.s002.xlsx]

## Sheet: FIgure 1
			2020	2021	2022	2023
		Pneumonia	123	324	126	173

## Sheet: Figure 2
		2020	2021	2022	2023
	JAN	17	24	12	23
	FEB	12	6	11	20
	MAR	11	30	15	17
	APRIL	6	35	9	18
	MAY	10	32	10	12
	JUN	11	24	9	11
	JULY	7	15	12	14
	AUG	4	23	13	16
	SEPT	8	69	4	12
	OCT	12	25	6	14
	NOV	12	20	13	8
	DEC	7	23	12	10

## Sheet: Figure 4
	Age group	number of dead cases
	20–29	4
	30–39	7
	40–49	11
	50–59	8
	60–69	13
	70–79	23
	>80	25

## Sheet: figure 5
	Year	Case Fatality Rate (%)
	2020	17
	2021	24
	2022	8
	2023	6
